# Supplementary material for: Screening of potentially active compounds against rheumatoid arthritis in the Juan-Bi decoction using systems pharmacology and animal experiments
Source: Front Cell Dev Biol. 2024 Jun 25;12:1396890. doi: 10.3389/fcell.2024.1396890 (PMC11231194; doi:10.3389/fcell.2024.1396890)
Supplement: Supplementary file 1 [file Table1.xlsx]

## Sheet: Supplementary Table S1
Supplementary Table S1. All compounds in JBD and their molecular physicochemical and ADMET properties.
Compound ID	Compound Name	Herb	MW	ALogP	OB	Hdon	Hacc	TPSA	Caco2	RBN	Hepatotoxic
JBD00001	PYG	Bai Shao	126.114	1.03	22.98	3	3	60.69	0.69	0	TRUE
JBD00002	Mairin	Bai Shao	456.714	6.52	55.38	2	3	57.53	0.73	2	FALSE
JBD00003	BOX	Bai Shao	122.125	0.76	31.55	0	2	40.13	0.54	1	TRUE
JBD00004	oleanolic acid	Bai Shao	456.714	6.42	29.02	2	3	57.53	0.59	1	FALSE
JBD00005	Sitogluside	Bai Shao	576.865	6.34	20.63	4	6	99.38	-0.14	9	FALSE
JBD00006	beta-sitosterol	Bai Shao	414.719	8.08	36.91	1	1	20.23	1.32	6	FALSE
JBD00006	sitosterol	Bai Shao	414.719	8.08	36.91	1	1	20.23	1.32	6	FALSE
JBD00008	kaempferol	Bai Shao	286.245	1.77	41.88	4	6	111.13	0.26	1	TRUE
JBD00009	(+)-catechin	Bai Shao	290.277	1.92	54.83	5	6	110.38	-0.03	1	TRUE
JBD00010	3,4,5-trihydroxybenzoic acid	Bai Shao	170.125	0.63	31.69	4	5	97.99	-0.09	1	TRUE
JBD00011	Hederagenol	Bai Shao	472.714	5.33	22.42	3	4	77.76	0.1	2	FALSE
JBD00012	Astragalin	Bai Shao	448.391	-0.32	14.03	7	11	190.28	-1.34	4	TRUE
JBD00013	TRD	Bai Shao	184.367	6.3	17.89	0	0	0	1.78	10	FALSE
JBD00014	(-)-alpha-cedrene	Bai Shao	204.357	4.12	55.56	0	0	0	1.81	0	FALSE
JBD00015	DBP	Bai Shao	278.352	4.2	64.54	0	4	52.6	0.8	10	FALSE
JBD00016	EEE	Bai Shao	88.108	0.37	45.02	0	2	26.3	1.07	2	FALSE
JBD00017	sucrose	Bai Shao	342.308	-4.31	7.17	8	11	189.53	-2.89	5	FALSE
JBD00018	stearic acid	Bai Shao	284.486	7.28	17.83	1	2	37.3	1.15	16	FALSE
JBD00013	Heptadekan	Bai Shao	240.475	8.13	8.64	0	0	0	1.84	14	FALSE
JBD00013	LFA	Bai Shao	282.556	9.5	8.46	0	0	0	1.83	17	FALSE
JBD00013	Henicosane	Bai Shao	296.583	9.95	8.41	0	0	0	1.84	18	FALSE
JBD00022	paeonol	Bai Shao	166.179	1.29	28.79	1	3	46.53	0.93	2	TRUE
JBD00023	Cedrol	Bai Shao	222.373	3.16	16.23	1	1	20.23	1.35	0	TRUE
JBD00024	(6R,10R)-6,10,14-trimethylpentadecan-2-one	Bai Shao	268.486	6.2	23.3	0	1	17.07	1.41	12	FALSE
JBD00025	Pisol	Bai Shao	186.34	4.62	18.5	1	1	20.23	1.23	10	FALSE
JBD00026	Satol	Bai Shao	268.486	6.91	27.27	1	1	20.23	1.34	15	FALSE
JBD00027	(1R)-()-Nopinone	Bai Shao	138.211	1.52	57.86	0	1	17.07	1.23	0	FALSE
JBD00018	myristic acid	Bai Shao	228.378	5.46	21.18	1	2	37.3	1.07	12	FALSE
JBD00018	PENTADECYLIC ACID	Bai Shao	242.405	5.91	20.18	1	2	37.3	1.08	13	FALSE
JBD00013	Octacosane	Bai Shao	394.772	13.15	8.15	0	0	0	1.91	25	FALSE
JBD00031	Dodecanal	Bai Shao	184.324	4.59	21.52	0	1	17.07	1.4	10	FALSE
JBD00032	salicylic acid	Bai Shao	138.125	1.17	32.13	2	3	57.53	0.63	1	TRUE
JBD00033	2,2-dimethylcyclohexanol	Bai Shao	128.216	2.09	82.54	1	1	20.23	1.22	0	FALSE
JBD00034	Methyl linolelaidate	Bai Shao	294.481	6.64	41.93	0	2	26.3	1.46	15	FALSE
JBD00035	octadec-9-ene	Bai Shao	252.486	8.14	19.5	0	0	0	1.87	14	FALSE
JBD00036	9-methylenefluorene	Bai Shao	178.234	3.55	26.87	0	0	0	1.95	0	TRUE
JBD00037	Dipropyl phthalate	Bai Shao	250.298	3.29	66.3	0	4	52.6	0.78	8	FALSE
JBD00038	BU3	Bai Shao	90.124	-0.14	34.87	2	2	40.46	0.19	1	TRUE
JBD00013	Bicetyl	Bai Shao	450.88	14.97	8.03	0	0	0	1.96	29	FALSE
JBD00040	Dibutylphenol	Bai Shao	206.33	4.36	38.9	1	1	20.23	1.73	2	TRUE
JBD00041	bicyclo[3.1.1]hept-2-ene-2-methanol, 6,6-dimethyl-	Bai Shao	152.238	1.78	49.79	1	1	20.23	1.23	1	FALSE
JBD00042	()-trans-Myrtanol	Bai Shao	154.254	1.97	49.66	1	1	20.23	1.17	1	FALSE
JBD00043	Acetyl oxide	Bai Shao	102.092	-0.2	45.13	0	3	43.37	0.65	2	TRUE
JBD00024	ZINC02169908	Bai Shao	268.486	6.2	23.3	0	1	17.07	1.42	12	FALSE
JBD00045	Pulchinenoside A_qt	Bai Shao	472.714	5.43	16.91	3	4	77.76	0.12	3	FALSE
JBD00046	24-Methylenecycloartanol	Bai Shao	440.757	7.86	10.4	1	1	20.23	1.42	5	FALSE
JBD00047	3β,23-dihydroxy-oleana-11,13(18)-dien-28-oic acid	Bai Shao	470.698	5.08	21.53	3	4	77.76	0.1	2	FALSE
JBD00048	3β-hydroxy-11-oxo-olean-12-en-28-oic acid	Bai Shao	470.698	5.49	13.49	2	4	74.6	0.21	1	FALSE
JBD00049	2 - methyl - 3 - (2 - propenyl) - phenol	Bai Shao	148.206	3.06	52.06	1	1	20.23	1.64	2	TRUE
JBD00050	3β-hydroxy-oleana-11,13(18)-dien-28-oic acid?	Bai Shao	454.698	6.17	17.11	2	3	57.53	0.55	1	FALSE
JBD00051	Methylgallate	Bai Shao	184.152	0.88	30.91	3	5	86.99	0.26	2	FALSE
JBD00052	Progallin A	Bai Shao	198.179	1.23	25.61	3	5	86.99	0.33	3	FALSE
JBD00053	(Z)-(1S,5R)-beta-pinen-10-yl-beta-vicianoside	Bai Shao	446.503	-1.28	5.74	6	10	158.3	-1.56	5	FALSE
JBD00054	(Z)-(1S,5R)-beta-pinen-10-yl-beta-vicianoside_qt	Bai Shao	152.238	2.05	50.32	1	1	20.23	1.52	0	FALSE
JBD00055	11alpha,12alpha-epoxy-3beta-23-dihydroxy-30-norolean-20-en-28,12beta-olide	Bai Shao	470.655	3.91	64.77	2	5	79.29	0.09	1	FALSE
JBD00056	albiflorin R1	Bai Shao	480.477	-1.91	21.29	5	11	172.21	-1.53	7	FALSE
JBD00057	albiflorin R1_qt	Bai Shao	318.331	-0.17	26.18	2	6	93.06	-0.46	4	FALSE
JBD00058	propyl (2R)-2-hydroxypropanoate	Bai Shao	132.162	0.81	25.5	1	3	46.53	0.44	4	FALSE
JBD00059	gallotannin	Bai Shao	1701.25	8.18	7.36	25	46	777.98	-5.47	31	TRUE
JBD00060	paeonoside	Bai Shao	610.537	-2.22	3.47	10	16	269.43	-2.71	7	TRUE
JBD00061	(3S,3aR,5S,6S,7aR)-5,6-dihydroxy-3,6-dimethyl-3,3a,4,5,7,7a-hexahydrobenzofuran-2-one	Bai Shao	200.238	-0.08	96.64	2	4	66.76	-0.16	0	TRUE
JBD00062	paeoniflorgenone	Bai Shao	318.331	0.79	87.59	1	6	82.06	-0.09	4	FALSE
JBD00063	(3S,5R,8R,9R,10S,14S)-3,17-dihydroxy-4,4,8,10,14-pentamethyl-2,3,5,6,7,9-hexahydro-1H-cyclopenta[a]phenanthrene-15,16-dione	Bai Shao	358.482	2.69	43.56	2	4	74.6	0	0	FALSE
JBD00064	Lactiflorin	Bai Shao	462.461	-0.57	49.12	3	10	140.98	-1.13	5	FALSE
JBD00065	2-Hexyl-1-decanol	Bai Shao	242.448	6.31	17.08	1	1	20.23	1.29	13	FALSE
JBD00066	[(3S,3aR,6S,7aR)-6-hydroxy-6-methyl-2,5-dioxo-3a,4,7,7a-tetrahydro-3H-benzofuran-3-yl]methyl benzoate	Bai Shao	318.331	0.84	17.84	1	6	89.9	-0.17	4	FALSE
JBD00067	paeoniflorin	Bai Shao	480.477	-1.28	53.87	5	11	164.37	-1.47	7	FALSE
JBD00068	paeoniflorin_qt	Bai Shao	318.331	0.46	68.18	2	6	85.22	-0.34	4	FALSE
JBD00069	1,2,3,6-tetra-O-galloylglucose	Bai Shao	788.598	-0.26	3.01	17	22	429.26	-2.97	13	TRUE
JBD00070	albiflorin	Bai Shao	480.477	-1.33	12.09	5	11	172.21	-1.54	7	FALSE
JBD00071	albiflorin_qt	Bai Shao	318.331	0.42	66.64	2	6	93.06	-0.49	4	FALSE
JBD00005	alexandrin	Bai Shao	576.865	6.34	20.63	4	6	99.38	-0.29	9	FALSE
JBD00073	benzoyl paeoniflorin	Bai Shao	584.586	0.81	31.27	4	12	174.35	-0.69	10	FALSE
JBD00074	4-Chlorobutyric acid	Bai Shao	122.553	0.87	85.82	1	2	37.3	0.74	2	TRUE
JBD00075	galloylpaeoniflorin	Bai Shao	632.586	-0.04	3.03	7	15	231.13	-1.77	10	FALSE
JBD00076	oxypaeoniflorin	Bai Shao	496.477	-1.55	21.88	6	12	184.6	-1.88	7	FALSE
JBD00077	(3R,3aR,6S,7aR)-6-hydroxy-3,6-dimethyl-3a,4,7,7a-tetrahydro-3H-benzofuran-2,5-dione	Bai Shao	198.222	-0.12	104.94	1	4	63.6	-0.08	0	TRUE
JBD00078	(3aR,6S,7aR)-6-hydroxy-6-methyl-3-methylene-3a,4,7,7a-tetrahydrobenzofuran-2,5-dione	Bai Shao	196.206	-0.1	97.79	1	4	63.6	-0.01	0	TRUE
JBD00079	cis-5-Octen-1-ol	Bai Shao	128.216	2.35	31.84	1	1	20.23	1.16	5	FALSE
JBD00080	24253-30-3	Bai Shao	98.146	1.16	74.2	0	1	17.07	1.33	3	FALSE
JBD00081	acetic acid	Bai Shao	60.054	-0.23	47.87	1	2	37.3	0.42	0	TRUE
JBD00076	Oxypaeoniflorin	Bai Shao	496.477	-1.55	8.38	6	12	184.6	-1.62	7	FALSE
JBD00083	10-Methylnonadecane	Bai Shao	282.556	9.29	10.28	0	0	0	1.84	16	FALSE
JBD00084	Ethylisobutyrate	Bai Shao	116.162	1.5	83.67	0	2	26.3	1.24	3	FALSE
JBD00085	Pentagalloylglucose	Bai Shao	940.707	3.69	3.01	15	26	444.18	-3.08	16	TRUE
JBD00086	Hemo-sol	Dang Gui	136.238	3.5	39.84	0	0	0	1.83	1	FALSE
JBD00087	beta-Selinene	Dang Gui	204.357	4.81	24.39	0	0	0	1.83	1	FALSE
JBD00088	Scopoletol	Dang Gui	192.174	1.62	27.77	1	4	59.67	0.71	1	TRUE
JBD00018	palmitic acid	Dang Gui	256.432	6.37	19.3	1	2	37.3	1.09	14	FALSE
JBD00031	Nonanal	Dang Gui	142.243	3.22	40.28	0	1	17.07	1.31	7	FALSE
JBD00091	Cymol	Dang Gui	134.222	3.51	27.2	0	0	0	1.86	1	TRUE
JBD00031	Decanal	Dang Gui	156.27	3.68	29.81	0	1	17.07	1.34	8	FALSE
JBD00093	(-)-alpha-Pinene	Dang Gui	136.238	2.87	46.25	0	0	0	1.85	0	FALSE
JBD00094	beta-Chamigrene	Dang Gui	204.357	4.71	31.99	0	0	0	1.82	0	FALSE
JBD00095	Myrcene	Dang Gui	136.238	3.69	24.96	0	0	0	1.84	4	FALSE
JBD00096	Safrol	Dang Gui	162.19	2.61	45.34	0	2	18.46	1.44	2	TRUE
JBD00097	p-Ocimene	Dang Gui	136.238	3.63	15.06	0	0	0	1.85	3	FALSE
JBD00098	Moslene	Dang Gui	136.238	3.45	33.02	0	0	0	1.88	1	TRUE
JBD00099	isoeugenol	Dang Gui	164.206	2.5	70.1	1	2	29.46	1.38	2	FALSE
JBD00100	()-alpha-Terpineol	Dang Gui	154.254	2.42	46.3	1	1	20.23	1.28	1	FALSE
JBD00101	o-Thymol	Dang Gui	150.222	3.24	43.28	1	1	20.23	1.58	1	TRUE
JBD00102	CHEBI:7	Dang Gui	136.238	2.87	45.2	0	0	0	1.84	0	FALSE
JBD00103	succinic acid	Dang Gui	118.092	-0.41	29.62	2	4	74.6	-0.44	3	FALSE
JBD00005	Sitogluside	Dang Gui	576.865	6.34	20.63	4	6	99.38	-0.14	9	FALSE
JBD00006	beta-sitosterol	Dang Gui	414.719	8.08	36.91	1	1	20.23	1.32	6	FALSE
JBD00106	FER	Dang Gui	194.19	1.62	39.56	2	4	66.76	0.47	3	FALSE
JBD00107	D-Galacturonic acid, homopolymer	Dang Gui	194.146	-2.48	29.75	5	7	135.29	-2	5	FALSE
JBD00106	FERULIC ACID (CIS)	Dang Gui	194.19	1.62	54.97	2	4	66.76	0.53	3	FALSE
JBD00109	nicotinic acid	Dang Gui	123.113	0.28	47.65	1	3	50.19	0.34	1	TRUE
JBD00110	Stigmasterol	Dang Gui	412.703	7.64	43.83	1	1	20.23	1.44	5	FALSE
JBD00111	Eucarvone	Dang Gui	150.222	2.07	53.14	0	1	17.07	1.35	0	TRUE
JBD00112	Farnesene	Dang Gui	204.357	5.52	17.42	0	0	0	1.95	7	FALSE
JBD00113	(1S,4aR,8aR)-1-isopropyl-7-methyl-4-methylene-2,3,4a,5,6,8a-hexahydro-1H-naphthalene	Dang Gui	204.357	4.8	19.8	0	0	0	1.86	1	FALSE
JBD00114	vanillin	Dang Gui	152.152	1.31	52	1	3	46.53	0.68	2	FALSE
JBD00115	WLN: VH6	Dang Gui	114.189	2.31	19.59	0	1	17.07	1.29	5	FALSE
JBD00013	Dodekan	Dang Gui	170.34	5.85	17.74	0	0	0	1.79	9	FALSE
JBD00117	bergamotene	Dang Gui	204.357	4.75	28.51	0	0	0	1.86	3	FALSE
JBD00118	cuminal	Dang Gui	148.206	2.78	38.29	0	1	17.07	1.39	2	FALSE
JBD00025	Loxanol V	Dang Gui	214.394	5.53	14.19	1	1	20.23	1.27	12	FALSE
JBD00120	Tridecylene	Dang Gui	182.351	5.91	17.69	0	0	0	1.83	10	FALSE
JBD00121	80-57-9	Dang Gui	150.222	1.94	50.63	0	1	17.07	1.27	0	TRUE
JBD00018	Usaf hc-1	Dang Gui	202.254	2.33	16.23	2	4	74.6	-0.01	9	FALSE
JBD00123	o-Acetyl-p-cresol	Dang Gui	150.179	1.79	24.96	1	2	37.3	1.02	1	TRUE
JBD00018	Azelex	Dang Gui	188.227	1.87	16.9	2	4	74.6	-0.04	8	FALSE
JBD00125	(+)-Ledol	Dang Gui	222.373	3.2	16.96	1	1	20.23	1.43	0	TRUE
JBD00126	Hypnon	Dang Gui	120.152	1.57	48.19	0	1	17.07	1.36	1	TRUE
JBD00018	NON	Dang Gui	172.27	3.63	26.74	1	2	37.3	0.96	8	FALSE
JBD00128	adenine	Dang Gui	135.13	-0.58	62.81	3	4	80.48	-0.3	0	TRUE
JBD00129	()-Cuparene	Dang Gui	202.341	4.72	38.26	0	0	0	1.88	1	FALSE
JBD00130	cis-Thujopsene	Dang Gui	204.357	4.08	56.43	0	0	0	1.84	0	FALSE
JBD00131	3-Butylidene-7-hydroxyphthalide	Dang Gui	204.228	2.74	62.68	1	3	50.44	1	2	TRUE
JBD00132	Levistolid A	Dang Gui	380.488	4.97	2.15	0	4	56.51	0.94	4	FALSE
JBD00133	Allocymene	Dang Gui	136.238	3.58	14.89	0	0	0	1.85	2	TRUE
JBD00134	BdPh	Dang Gui	188.228	3	42.44	0	2	30.21	1.32	2	FALSE
JBD00135	senkyunolide-C	Dang Gui	204.228	2.74	46.8	1	3	50.44	0.87	2	TRUE
JBD00136	senkyunolide-D	Dang Gui	222.244	1.8	79.13	1	4	63.6	0.12	3	FALSE
JBD00137	senkyunolide-E	Dang Gui	204.228	1.9	34.4	1	3	50.44	0.55	2	TRUE
JBD00138	4-Octanone	Dang Gui	128.216	2.46	19.37	0	1	17.07	1.37	5	FALSE
JBD00139	(6R)-6-butylcyclohepta-1,4-diene	Dang Gui	150.265	3.93	31.69	0	0	0	1.85	3	FALSE
JBD00140	cis-ligustilide	Dang Gui	190.244	2.94	51.3	0	2	30.21	1.3	2	FALSE
JBD00141	Methylbutenol	Dang Gui	86.135	0.84	54.58	1	1	20.23	1.12	1	TRUE
JBD00142	PCR	Dang Gui	108.141	2.05	51.99	1	1	20.23	1.56	0	TRUE
JBD00143	(4S)-1-methyl-4-(6-methylhepta-1,5-dien-2-yl)cyclohexene	Dang Gui	204.357	5.33	20.3	0	0	0	1.89	4	FALSE
JBD00144	Guasol	Dang Gui	124.141	1.55	51.6	1	2	29.46	1.28	1	TRUE
JBD00145	IPH	Dang Gui	94.114	1.56	36.05	1	1	20.23	1.5	0	TRUE
JBD00146	CADINENE	Dang Gui	204.357	4.75	17.12	0	0	0	1.88	1	FALSE
JBD00147	Acoradiene	Dang Gui	204.357	4.75	36.73	0	0	0	1.85	1	FALSE
JBD00148	Maruzen M	Dang Gui	122.168	2.51	48.44	1	1	20.23	1.57	1	FALSE
JBD00149	o-cresol	Dang Gui	108.141	2.05	62.45	1	1	20.23	1.57	0	TRUE
JBD00150	6,7,3',8'-diligustilide	Dang Gui	380.488	5.17	9.83	0	4	56.51	0.79	4	FALSE
JBD00151	beta-Terpinene	Dang Gui	136.238	3.5	42.29	0	0	0	1.85	1	FALSE
JBD00152	Butal	Dang Gui	72.108	0.94	68.66	0	1	17.07	1.18	2	FALSE
JBD00025	Ethol	Dang Gui	242.448	6.45	13.32	1	1	20.23	1.31	14	FALSE
JBD00154	ANN	Dang Gui	152.152	1.42	29.69	1	3	46.53	0.69	2	TRUE
JBD00155	h-Met-h	Dang Gui	149.216	-0.27	70.87	3	3	88.62	0.06	4	FALSE
JBD00156	3,4-DIMETHYLBENZALDEHYDE	Dang Gui	134.179	2.56	39.99	0	1	17.07	1.4	1	FALSE
JBD00157	ETHYLBENZALDEHYDE	Dang Gui	134.179	2.53	40.95	0	1	17.07	1.4	2	FALSE
JBD00158	TMHYDROP	Dang Gui	152.195	2.75	54.42	2	2	40.46	1.21	0	TRUE
JBD00159	bicycloelemene	Dang Gui	204.357	4.89	20.89	0	0	0	1.88	0	TRUE
JBD00160	WLN: QR CQ DV1	Dang Gui	152.152	1.04	36.49	2	3	57.53	0.67	1	TRUE
JBD00161	WLN: QVR BVQ	Dang Gui	166.136	1.04	17.74	2	4	74.6	-0.05	2	TRUE
JBD00162	(1R,2S,4R)-1-ethyl-1-methyl-2,4-bis(1-methylethyl)cyclohexane	Dang Gui	210.405	5.57	15.01	0	0	0	1.8	3	TRUE
JBD00120	DODECENE	Dang Gui	168.324	5.46	17.74	0	0	0	1.8	9	FALSE
JBD00164	phosphatdic acid	Dang Gui	228.101	-1.55	19.32	2	8	129.17	-1.22	8	FALSE
JBD00165	L-beta,gamma-Dimyristoyl-alpha-cephalin	Dang Gui	635.872	9.49	20.69	3	9	144.19	-0.43	35	FALSE
JBD00166	phosphatidylinositol	Dang Gui	390.247	-3.85	4.63	6	13	219.32	-2.34	10	FALSE
JBD00164	phosphatidylinositol_qt	Dang Gui	228.101	-1.55	12.66	2	8	129.17	-1.15	8	FALSE
JBD00168	ESEN	Dang Gui	148.12	1.3	47.31	0	3	47.28	0.56	0	TRUE
JBD00169	sedanolide	Dang Gui	194.276	3.37	62.46	0	2	26.3	1.24	3	FALSE
JBD00170	senkyunolide	Dang Gui	192.26	3.19	68.28	0	2	26.3	1.28	3	FALSE
JBD00171	sphingomyelin	Dang Gui	493.652	3.18	0.31	3	7	114.9	-0.46	22	FALSE
JBD00172	Isotetandrine	Dang Gui	622.768	7.22	10.42	0	8	61.86	0.95	4	TRUE
JBD00173	α-acoradiene	Dang Gui	204.357	4.51	40.98	0	0	0	1.82	1	FALSE
JBD00014	InChI=1\/C15H24\/c1-10-7-8-15-9-12(10)14(3,4)13(15)6-5-11(15)2\/h7,11-13H,5-6,8-9H2,1-4H	Dang Gui	204.357	4.12	55.56	0	0	0	1.79	0	FALSE
JBD00175	α-copaene	Dang Gui	204.357	4.17	29.33	0	0	0	1.83	1	FALSE
JBD00147	(1R,4R,5S)-4-isopropenyl-1,8-dimethylspiro[4.5]dec-8-ene	Dang Gui	204.357	4.75	40.65	0	0	0	1.83	1	FALSE
JBD00177	2,6-di(phenyl)thiopyran-4-thione	Dang Gui	280.415	4.62	69.13	0	0	60.33	1.74	2	TRUE
JBD00178	o-Xylenol	Dang Gui	122.168	2.54	53.13	1	1	20.23	1.62	0	TRUE
JBD00179	2,4,6-trimethyl-Octane	Dang Gui	156.313	4.78	29.14	0	0	0	1.81	5	TRUE
JBD00180	Mesitaldehyde	Dang Gui	148.206	3.05	37.8	0	1	17.07	1.54	1	FALSE
JBD00181	Isoxylaldehyde	Dang Gui	134.179	2.56	38.85	0	1	17.07	1.39	1	FALSE
JBD00035	(E)-octadec-3-ene	Dang Gui	252.486	8.14	19.5	0	0	0	1.86	14	FALSE
JBD00183	2-valerylbenzoic acid	Dang Gui	206.244	2.75	78.26	1	3	54.37	0.61	5	TRUE
JBD00184	(Z)-2-Hexenyl hexanoate	Dang Gui	198.308	3.99	19.39	0	2	26.3	1.26	9	FALSE
JBD00185	2-Methylhexadecanoic acid	Dang Gui	270.459	6.83	20.23	1	2	37.3	1.07	14	FALSE
JBD00099	cis-Isoeugenol	Dang Gui	164.206	2.5	20.73	1	2	29.46	1.43	2	FALSE
JBD00187	2-methyl-5-decanone	Dang Gui	310.567	7.99	20.4	0	1	17.07	1.42	14	FALSE
JBD00188	2-methyldodecan-5-one	Dang Gui	198.351	4.54	13.16	0	1	17.07	1.43	9	FALSE
JBD00083	3,7-dimethyl-nonane	Dang Gui	156.313	4.98	16.97	0	0	0	1.78	6	FALSE
JBD00190	1,1,5-trimethyl-2-formylcyclohexa-2,5-diene-4-one	Dang Gui	164.206	1.64	48.94	0	2	34.14	0.82	1	FALSE
JBD00191	4-Methyl-6-hepten-3-one	Dang Gui	126.2	2.07	78.38	0	1	17.07	1.39	4	FALSE
JBD00192	6-Ethylresorcinol	Dang Gui	138.168	2.24	46.45	2	2	40.46	1.13	1	TRUE
JBD00193	5-Indolol	Dang Gui	133.151	1.86	63.14	2	1	36.02	1.38	0	TRUE
JBD00194	Undecanol-6	Dang Gui	172.313	4.15	25.77	1	1	20.23	1.19	8	FALSE
JBD00195	7,10-PENTADECADIYNOIC ACID	Dang Gui	234.341	5.27	41.5	1	2	37.3	1.32	7	FALSE
JBD00196	4-chloro-N-[1-methyl-5-[[1-methyl-5-[[1-methyl-5-(2-morpholinoethylcarbamoyl)pyrrol-3-yl]carbamoyl]pyrrol-3-yl]carbamoyl]pyrrol-3-yl]-5-[2-(2-pyridyl)ethylamino]isothiazole-3-carboxamide	Dang Gui	762.301	2.93	7.18	5	13	209.71	-0.21	14	FALSE
JBD00197	Amyl ketone	Dang Gui	170.297	3.83	18.65	0	1	17.07	1.31	8	FALSE
JBD00198	Isoamylbenzene	Dang Gui	148.249	3.94	35.69	0	0	0	1.84	3	FALSE
JBD00199	(Z)-2-[[(Z)-2-methylbut-2-enoyl]oxymethyl]but-2-enoic acid	Dang Gui	198.222	2.15	77.1	1	4	63.6	0.49	5	TRUE
JBD00200	Tropone	Dang Gui	106.125	1.14	47.41	0	1	17.07	1.25	0	TRUE
JBD00201	aromadendrene	Dang Gui	204.357	4.22	18.21	0	0	0	1.83	0	FALSE
JBD00202	BUA	Dang Gui	88.108	0.89	21.62	1	2	37.3	0.69	2	FALSE
JBD00203	(3S)-3-butyl-3H-isobenzofuran-1-one	Dang Gui	190.244	3.25	55.05	0	2	26.3	1.3	3	FALSE
JBD00204	()-Camphoric acid	Dang Gui	200.238	1.48	99.13	2	4	74.6	0.1	2	TRUE
JBD00131	(3E)-3-butylidene-7-hydroxy-2-benzofuran-1-one	Dang Gui	204.228	2.74	42.17	1	3	50.44	1.03	2	TRUE
JBD00206	Coniferyl ferulate	Dang Gui	356.38	3.64	4.54	2	6	85.22	0.71	8	FALSE
JBD00207	lecithin	Dang Gui	678.961	8.77	0.31	0	8	121	0.16	36	FALSE
JBD00208	2,4-Xylylaldehyde	Dang Gui	134.179	2.56	39.33	0	1	17.07	1.42	1	FALSE
JBD00209	m-Ethylphenol	Dang Gui	122.168	2.51	51.3	1	1	20.23	1.55	1	FALSE
JBD00210	1,5,5,6-tetramethyl-1,3-Cyclohexadiene	Dang Gui	136.238	3	39.22	0	0	0	1.82	0	TRUE
JBD00211	MTL	Fang Feng	182.178	-2.94	17.73	6	6	121.38	-1.58	5	FALSE
JBD00212	(2R,3R)-3-(4-hydroxy-3-methoxy-phenyl)-5-methoxy-2-methylol-2,3-dihydropyrano[5,6-h][1,4]benzodioxin-9-one	Fang Feng	386.364	2.49	68.83	2	8	107.59	0.21	4	FALSE
JBD00213	(+\/-)-Isoborneol	Fang Feng	154.254	1.98	86.98	1	1	20.23	1.27	0	FALSE
JBD00086	Hemo-sol	Fang Feng	136.238	3.5	39.84	0	0	0	1.83	1	FALSE
JBD00215	beta-Eudesmol	Fang Feng	222.373	3.72	26.09	1	1	20.23	1.32	1	FALSE
JBD00087	beta-Selinene	Fang Feng	204.357	4.81	24.39	0	0	0	1.83	1	FALSE
JBD00088	Scopoletol	Fang Feng	192.174	1.62	27.77	1	4	59.67	0.71	1	TRUE
JBD00018	palmitic acid	Fang Feng	256.432	6.37	19.3	1	2	37.3	1.09	14	FALSE
JBD00219	vanillic acid	Fang Feng	168.152	1.15	35.47	2	4	66.76	0.43	2	FALSE
JBD00220	Undecenal	Fang Feng	168.281	4.11	39.35	0	1	17.07	1.43	8	FALSE
JBD00031	Nonanal	Fang Feng	142.243	3.22	40.28	0	1	17.07	1.31	7	FALSE
JBD00091	Cymol	Fang Feng	134.222	3.51	27.2	0	0	0	1.86	1	TRUE
JBD00100	(L)-alpha-Terpineol	Fang Feng	154.254	2.42	48.8	1	1	20.23	1.39	1	FALSE
JBD00220	dec-2-enal	Fang Feng	154.254	3.66	18.55	0	1	17.07	1.4	7	FALSE
JBD00225	1,8-cineole	Fang Feng	154.254	2.15	39.73	0	1	9.23	1.57	0	TRUE
JBD00093	(-)-alpha-Pinene	Fang Feng	136.238	2.87	46.25	0	0	0	1.85	0	FALSE
JBD00227	NERYLACETATE	Fang Feng	196.292	3.31	25.94	0	2	26.3	1.28	6	FALSE
JBD00228	Acetate C-8	Fang Feng	172.27	3.18	18.43	0	2	26.3	1.24	8	FALSE
JBD00229	EIC	Fang Feng	280.454	6.39	41.9	1	2	37.3	1.16	14	FALSE
JBD00094	beta-Chamigrene	Fang Feng	204.357	4.71	31.99	0	0	0	1.82	0	FALSE
JBD00231	Furol	Fang Feng	96.087	0.99	34.35	0	2	30.21	1.08	1	FALSE
JBD00232	wogonin	Fang Feng	284.272	2.59	30.68	2	5	79.9	0.79	2	TRUE
JBD00233	L-Bornyl acetate	Fang Feng	196.292	2.35	65.52	0	2	26.3	1.29	2	FALSE
JBD00095	Myrcene	Fang Feng	136.238	3.69	24.96	0	0	0	1.84	4	FALSE
JBD00235	(R)-linalool	Fang Feng	154.254	2.74	39.8	1	1	20.23	1.33	4	FALSE
JBD00098	Moslene	Fang Feng	136.238	3.45	33.02	0	0	0	1.88	1	TRUE
JBD00086	L-Limonen	Fang Feng	136.238	3.5	38.09	0	0	0	1.83	1	FALSE
JBD00238	Tereben	Fang Feng	136.238	3.64	29.62	0	0	0	1.86	0	FALSE
JBD00239	beta-Cubebene	Fang Feng	204.357	4.22	32.81	0	0	0	1.83	1	TRUE
JBD00240	(1S,5S)-1-isopropyl-4-methylenebicyclo[3.1.0]hexane	Fang Feng	136.238	2.93	46.21	0	0	0	1.83	1	FALSE
JBD00241	l-carvone	Fang Feng	150.222	2.36	49.47	0	1	17.07	1.35	1	FALSE
JBD00018	Undekansaeure	Fang Feng	186.297	4.09	30.14	1	2	37.3	0.98	9	FALSE
JBD00018	caprylic acid	Fang Feng	144.216	2.72	16.4	1	2	37.3	0.9	6	FALSE
JBD00018	lauric acid	Fang Feng	200.324	4.54	23.59	1	2	37.3	1.02	10	FALSE
JBD00005	Sitogluside	Fang Feng	576.865	6.34	20.63	4	6	99.38	-0.14	9	FALSE
JBD00006	beta-sitosterol	Fang Feng	414.719	8.08	36.91	1	1	20.23	1.32	6	FALSE
JBD00006	sitosterol	Fang Feng	414.719	8.08	36.91	1	1	20.23	1.32	6	FALSE
JBD00248	(2S)-4-methoxy-7-methyl-2-[1-methyl-1-[(2S,3R,4S,5S,6R)-3,4,5-trihydroxy-6-methylol-tetrahydropyran-2-yl]oxy-ethyl]-2,3-dihydrofuro[3,2-g]chromen-5-one	Fang Feng	452.466	0.27	5.38	4	10	148.05	-0.8	5	FALSE
JBD00249	coumarin	Fang Feng	146.147	1.9	29.17	0	2	30.21	1.2	0	TRUE
JBD00250	(-)-Epoxycaryophyllene	Fang Feng	220.357	3.52	35.94	0	1	12.53	1.57	0	TRUE
JBD00227	Neryl acetate	Fang Feng	196.292	3.31	57.47	0	2	26.3	1.25	6	FALSE
JBD00252	FUM	Fang Feng	116.076	-0.01	17.74	2	4	74.6	-0.59	2	TRUE
JBD00253	osthol	Fang Feng	244.293	3.74	38.75	0	3	39.44	1.15	3	TRUE
JBD00254	delta-amorphene	Fang Feng	204.357	4.94	17.95	0	0	0	1.85	1	FALSE
JBD00018	PENTACOSANOIC ACID	Fang Feng	382.675	10.47	14.57	1	2	37.3	1.26	23	FALSE
JBD00018	lignoceric acid	Fang Feng	368.648	10.02	14.9	1	2	37.3	1.24	22	FALSE
JBD00257	hexanal	Fang Feng	100.162	1.85	55.71	0	1	17.07	1.25	4	FALSE
JBD00258	1-hexanol	Fang Feng	102.178	1.88	22.04	1	1	20.23	1.08	4	FALSE
JBD00259	PENTYLFURAN	Fang Feng	138.211	3.12	54.59	0	1	13.14	1.72	4	TRUE
JBD00260	oleic acid	Fang Feng	282.47	6.84	33.13	1	2	37.3	1.17	15	FALSE
JBD00015	DBP	Fang Feng	278.352	4.2	64.54	0	4	52.6	0.8	10	FALSE
JBD00262	m-Cymol	Fang Feng	134.222	3.51	48.85	0	0	0	1.88	1	TRUE
JBD00115	WLN: VH6	Fang Feng	114.189	2.31	19.59	0	1	17.07	1.29	5	FALSE
JBD00264	WLN: VHR	Fang Feng	106.125	1.59	32.63	0	1	17.07	1.32	1	FALSE
JBD00265	(S)-Matsutake alcohol	Fang Feng	128.216	2.53	40.11	1	1	20.23	1.19	5	FALSE
JBD00031	OYA	Fang Feng	128.216	2.77	19.07	0	1	17.07	1.3	6	FALSE
JBD00267	trans-2-nonenal	Fang Feng	140.227	3.2	19.18	0	1	17.07	1.37	6	FALSE
JBD00268	trans-2,4-decadienal	Fang Feng	152.238	3.21	51.03	0	1	17.07	1.4	6	FALSE
JBD00269	Geranylacetone	Fang Feng	194.319	3.62	18.66	0	1	17.07	1.5	6	FALSE
JBD00018	stearic acid	Fang Feng	284.486	7.28	17.83	1	2	37.3	1.15	16	FALSE
JBD00271	methyl palmitate	Fang Feng	270.459	6.62	18.09	0	2	26.3	1.37	15	FALSE
JBD00272	()-beta-Pinene	Fang Feng	136.238	2.93	44.77	0	0	0	1.85	0	FALSE
JBD00273	(5S)-1-isopropyl-4-methylbicyclo[3.1.0]hex-3-ene	Fang Feng	136.238	2.87	47.13	0	0	0	1.81	1	FALSE
JBD00274	2-NONANONE	Fang Feng	142.243	2.7	8.51	0	1	17.07	1.34	6	FALSE
JBD00275	(R)-p-Menth-1-en-4-ol	Fang Feng	154.254	2.55	32.16	1	1	20.23	1.33	1	FALSE
JBD00143	beta-Bisabolene	Fang Feng	204.357	5.33	29.59	0	0	0	1.88	4	FALSE
JBD00118	cuminal	Fang Feng	148.206	2.78	38.29	0	1	17.07	1.39	2	FALSE
JBD00097	cis-beta-Ocimene	Fang Feng	136.238	3.63	25.38	0	0	0	1.85	3	FALSE
JBD00279	2-[(1R)-2,2,3-trimethyl-1-cyclopent-3-enyl]ethanal	Fang Feng	152.238	2.19	45.71	0	1	17.07	1.31	2	FALSE
JBD00041	19894-97-4	Fang Feng	152.238	1.78	49.98	1	1	20.23	1.25	1	FALSE
JBD00281	muurolene	Fang Feng	204.357	4.75	19.5	0	0	0	1.84	1	FALSE
JBD00121	l-Verbenone	Fang Feng	150.222	1.94	50.66	0	1	17.07	1.26	0	TRUE
JBD00228	Decyl acetate	Fang Feng	200.324	4.09	25.07	0	2	26.3	1.28	10	FALSE
JBD00284	(1S,5R)-7,7-dimethyl-4-bicyclo[3.1.1]hept-3-enecarboxaldehyde	Fang Feng	150.222	2.04	41.25	0	1	17.07	1.34	1	FALSE
JBD00125	49070_FLUKA	Fang Feng	222.373	3.2	85.51	1	1	20.23	1.29	0	TRUE
JBD00018	myristic acid	Fang Feng	228.378	5.46	21.18	1	2	37.3	1.07	12	FALSE
JBD00018	PENTADECYLIC ACID	Fang Feng	242.405	5.91	20.18	1	2	37.3	1.08	13	FALSE
JBD00024	FITONE	Fang Feng	268.486	6.2	6.67	0	1	17.07	1.5	12	FALSE
JBD00289	Mandenol	Fang Feng	308.508	6.99	42	0	2	26.3	1.46	16	FALSE
JBD00290	Isocaryophyllene	Fang Feng	204.357	4.75	27.3	0	0	0	1.83	0	FALSE
JBD00126	Hypnon	Fang Feng	120.152	1.57	48.19	0	1	17.07	1.36	1	TRUE
JBD00018	NON	Fang Feng	172.27	3.63	26.74	1	2	37.3	0.96	8	FALSE
JBD00034	METHYL LINOLEATE	Fang Feng	294.481	6.64	41.93	0	2	26.3	1.44	15	FALSE
JBD00294	ADO	Fang Feng	267.249	-2.02	15.98	5	8	139.54	-1.56	2	TRUE
JBD00295	METHYL ISOPALMITATE	Fang Feng	270.459	6.41	9.42	0	2	26.3	1.38	14	FALSE
JBD00034	Methyl linolelaidate	Fang Feng	294.481	6.64	41.93	0	2	26.3	1.46	15	FALSE
JBD00297	Falcarindiol	Fang Feng	260.379	4.71	39.3	2	2	40.46	0.37	8	FALSE
JBD00298	Ammidin	Fang Feng	270.288	3.65	34.55	0	4	52.58	1.13	3	TRUE
JBD00299	isoimperatorin	Fang Feng	270.288	3.65	45.46	0	4	52.58	0.97	3	TRUE
JBD00300	Marmesin	Fang Feng	246.266	2.03	50.28	1	4	59.67	0.52	1	TRUE
JBD00301	Majudin	Fang Feng	216.196	2.19	42.21	0	4	52.58	0.94	1	TRUE
JBD00302	Ammijin	Fang Feng	408.412	0.28	15.48	4	9	138.82	-0.9	4	FALSE
JBD00303	panaxynol	Fang Feng	244.379	5.68	42.44	1	1	20.23	1.52	8	FALSE
JBD00304	psoralen	Fang Feng	186.169	2.2	33.06	0	3	43.35	1.05	0	TRUE
JBD00305	Uvadex	Fang Feng	216.196	2.19	35.3	0	4	52.58	1.05	1	TRUE
JBD00306	(1S,4R)-1,7,7-trimethylbicyclo[2.2.1]hept-2-ene	Fang Feng	136.238	2.63	39.62	0	0	0	1.8	0	TRUE
JBD00129	()-Cuparene	Fang Feng	202.341	4.72	38.26	0	0	0	1.88	1	FALSE
JBD00130	cis-Thujopsene	Fang Feng	204.357	4.08	56.43	0	0	0	1.84	0	FALSE
JBD00013	OCT	Fang Feng	114.232	4.02	29.72	0	0	0	1.78	5	FALSE
JBD00310	p-Cymen-8-ol	Fang Feng	150.222	2.29	32.26	1	1	20.23	1.33	1	FALSE
JBD00311	1H-Cycloprop(e)azulen-7-ol, decahydro-1,1,7-trimethyl-4-methylene-, (1aR-(1aalpha,4aalpha,7beta,7abeta,7balpha))-	Fang Feng	220.357	3.01	82.33	1	1	20.23	1.37	0	TRUE
JBD00312	Heptan	Fang Feng	100.205	3.57	41.8	0	0	0	1.77	4	FALSE
JBD00169	1(3H)-Isobenzofuranone, 3-butyl-3a,4,5,6-tetrahydro-, cis-(-)-	Fang Feng	194.276	3.37	65.03	0	2	26.3	1.25	3	FALSE
JBD00013	UND	Fang Feng	156.313	5.39	17.15	0	0	0	1.79	8	FALSE
JBD00315	PTL	Fang Feng	86.135	1.4	59.53	0	1	17.07	1.21	3	FALSE
JBD00316	(-)-Comphene	Fang Feng	136.238	2.93	34.98	0	0	0	1.81	0	FALSE
JBD00141	Methylbutenol	Fang Feng	86.135	0.84	54.58	1	1	20.23	1.12	1	TRUE
JBD00318	.beta.-Fenchyl acetate, exo-	Fang Feng	196.292	2.49	108.68	0	2	26.3	1.27	2	FALSE
JBD00319	Phellopterin	Fang Feng	300.315	3.64	40.19	0	5	61.81	0.98	4	TRUE
JBD00143	(4S)-1-methyl-4-(6-methylhepta-1,5-dien-2-yl)cyclohexene	Fang Feng	204.357	5.33	20.3	0	0	0	1.89	4	FALSE
JBD00321	Amylol	Fang Feng	88.151	1.43	76.16	1	1	20.23	1.02	3	FALSE
JBD00018	nonanoic acid	Fang Feng	158.243	3.17	40.51	1	2	37.3	0.92	7	FALSE
JBD00323	ZINC02571348	Fang Feng	142.243	2.99	39.15	1	1	20.23	1.21	6	FALSE
JBD00324	naphthalene	Fang Feng	128.174	2.74	27.55	0	0	0	1.87	0	TRUE
JBD00325	Azaron	Fang Feng	208.26	2.74	38.39	0	3	27.69	1.42	4	FALSE
JBD00326	isopimpinellin	Fang Feng	246.223	2.17	25.93	0	5	61.81	0.94	2	TRUE
JBD00327	Prangenidin	Fang Feng	270.288	3.79	36.31	1	4	63.58	0.91	2	TRUE
JBD00113	Naphthalene, 1,2,3,4,4a,5,6,8a-octahydro-7-methyl-4-methylene-1-(1-methylethyl)-, (1alpha,4abeta,8aalpha)-	Fang Feng	204.357	4.8	20.21	0	0	0	1.87	1	FALSE
JBD00329	Benzyl isovalerate	Fang Feng	192.26	2.98	58.44	0	2	26.3	1.32	5	FALSE
JBD00274	2-Nonadecanone	Fang Feng	282.513	7.27	14.38	0	1	17.07	1.52	16	FALSE
JBD00331	Perillen	Fang Feng	150.222	3.25	19.74	0	1	13.14	1.8	3	FALSE
JBD00081	acetic acid	Fang Feng	60.054	-0.23	47.87	1	2	37.3	0.42	0	TRUE
JBD00333	fraxetin	Fang Feng	208.174	1.35	23.04	2	5	79.9	0.51	1	TRUE
JBD00271	Methyl octylate	Fang Feng	158.243	2.97	18.71	0	2	26.3	1.23	7	FALSE
JBD00274	2-octanone	Fang Feng	128.216	2.25	19.29	0	1	17.07	1.35	5	FALSE
JBD00113	(1R,4aR,8aS)-1-isopropyl-7-methyl-4-methylene-2,3,4a,5,6,8a-hexahydro-1H-naphthalene	Fang Feng	204.357	4.8	21.35	0	0	0	1.84	1	FALSE
JBD00337	Isobergapten	Fang Feng	216.196	2.19	34.75	0	4	52.58	0.96	1	TRUE
JBD00013	nonane	Fang Feng	128.259	4.48	29.23	0	0	0	1.75	6	FALSE
JBD00300	Marmesine	Fang Feng	246.266	2.03	84.77	1	4	59.67	0.43	1	TRUE
JBD00340	Neohexane	Fang Feng	86.178	2.65	37.81	0	0	0	1.77	1	TRUE
JBD00271	Methyl margarate	Fang Feng	284.486	7.08	17.41	0	2	26.3	1.37	16	FALSE
JBD00342	Phytodolor	Fang Feng	222.201	1.6	52.32	1	5	68.9	0.76	2	TRUE
JBD00343	Byakangelicin	Fang Feng	334.331	1.7	27.67	2	7	102.27	-0.09	5	TRUE
JBD00303	NSC692928	Fang Feng	244.379	5.68	43.31	1	1	20.23	1.44	8	FALSE
JBD00034	methyl icosa-11,14-dienoate	Fang Feng	322.535	7.55	39.67	0	2	26.3	1.47	17	FALSE
JBD00346	lanceol	Fang Feng	220.357	4.24	37.54	1	1	20.23	1.28	5	FALSE
JBD00347	1-Tridecyne	Fang Feng	180.335	6.49	17.67	0	0	0	1.91	9	FALSE
JBD00348	Tectochrysin	Fang Feng	268.272	2.85	9.57	1	4	59.67	0.97	2	TRUE
JBD00349	(1S,4R,4aR,8aR)-1-isopropyl-4,7-dimethyl-2,3,4,5,6,8a-hexahydro-1H-naphthalen-4a-ol	Fang Feng	222.373	3.91	62.54	1	1	20.23	1.49	1	FALSE
JBD00350	(2S)-Flavanone	Fang Feng	224.261	3.1	64.04	0	2	26.3	1.14	1	FALSE
JBD00351	2-Decenol	Fang Feng	156.27	3.4	29.92	1	1	20.23	1.19	7	FALSE
JBD00352	(Z)-calamenene	Fang Feng	202.341	5.04	17.75	0	0	0	1.87	1	TRUE
JBD00353	heptadeca-1,8-dien-4,6-diyn-3,10-diol	Fang Feng	260.379	4.58	53.86	2	2	40.46	0.63	8	FALSE
JBD00354	METHYL 10-OCTADECENOATE	Fang Feng	296.497	7.09	31.9	0	2	26.3	1.42	16	FALSE
JBD00355	11-hydroxy-sec-o-beta-d-glucosylhamaudol	Fang Feng	472.455	-0.31	16.62	7	12	199.51	-1.7	9	TRUE
JBD00356	11-hydroxy-sec-o-beta-d-glucosylhamaudol_qt	Fang Feng	292.293	0.88	50.24	3	6	100.13	-0.27	1	TRUE
JBD00357	3'-O-Acetylhamaudol	Fang Feng	318.331	2.14	26.21	1	6	85.97	0.5	2	TRUE
JBD00358	anomalin	Fang Feng	426.472	5.05	59.65	0	7	92.04	0.56	6	TRUE
JBD00359	Cimifugin	Fang Feng	306.32	1.13	13.49	2	6	89.13	-0.09	3	TRUE
JBD00360	deltoin	Fang Feng	329.377	3.96	14.25	0	5	65.74	0.83	4	TRUE
JBD00361	3'-O-angeloylhamaudol	Fang Feng	358.396	3.69	12.01	1	6	85.97	0.47	3	TRUE
JBD00362	divaricatacid	Fang Feng	320.304	1.34	87	2	7	106.2	-0.18	3	TRUE
JBD00363	divaricataester,a	Fang Feng	264.282	1.29	64.02	0	5	73.58	0.18	6	FALSE
JBD00364	divaricataester,b	Fang Feng	346.385	2.56	26.1	1	6	78.13	0.55	5	FALSE
JBD00365	divaricatol	Fang Feng	334.331	1.26	31.65	2	7	106.2	-0.13	3	TRUE
JBD00366	fangfengalpyrimidine	Fang Feng	296.328	-1.27	15.37	3	7	110.43	-1.11	4	FALSE
JBD00367	fraxidin	Fang Feng	220.228	1.46	42.22	1	4	55.76	0.89	2	TRUE
JBD00368	hamaudol	Fang Feng	276.293	1.76	21.46	2	5	79.9	0.37	0	TRUE
JBD00369	isofraxidin	Fang Feng	220.228	1.46	39.75	1	4	55.76	0.85	2	TRUE
JBD00326	isopimpinellin	Fang Feng	247.231	2.17	43.14	0	5	61.81	0.87	2	TRUE
JBD00371	ledebouriellol	Fang Feng	374.396	2.8	32.05	2	7	106.2	0.07	4	TRUE
JBD00372	nodakenetin	Fang Feng	231.274	3.18	68.62	0	3	39.44	1.08	1	TRUE
JBD00319	phelloptorin	Fang Feng	301.323	3.64	43.39	0	5	61.81	0.9	4	TRUE
JBD00374	prim-o-beta-d-glucosylcimifugin	Fang Feng	486.482	-0.06	27	6	12	188.51	-1.52	11	TRUE
JBD00375	sec-o-beta-d-glucosylhamaudol	Fang Feng	456.455	0.58	15.08	6	11	179.28	-1.29	8	TRUE
JBD00376	5-O-Methylvisamminol	Fang Feng	290.32	2.02	37.99	1	5	68.9	0.54	2	TRUE
JBD00377	4-hydroxy-9-methoxyfuro[3,2-g]chromen-7-one	Fang Feng	232.196	1.92	31.78	1	5	72.81	0.75	1	TRUE
JBD00378	5-methoxy-8-hydroxypsoralen	Fang Feng	233.204	1.92	48.4	1	5	72.81	0.59	1	TRUE
JBD00379	7-octen-4-ol	Fang Feng	128.216	2.39	33.99	1	1	20.23	1.11	5	FALSE
JBD00380	d-Dihydrocarvone	Fang Feng	152.238	2.4	62.94	0	1	17.07	1.36	1	FALSE
JBD00381	2-Octenal, 2-butyl-	Fang Feng	182.308	4.56	18.43	0	1	17.07	1.44	8	FALSE
JBD00382	Decursin	Fang Feng	328.369	3.96	39.27	0	5	65.74	0.77	3	TRUE
JBD00360	2-[(2S)-7-oxo-2,3-dihydrofuro[4,5-g]chromen-2-yl]propan-2-yl (E)-2-methylbut-2-enoate	Fang Feng	328.369	3.96	17.32	0	5	65.74	0.82	4	TRUE
JBD00018	Arachic acid	Gan Cao	312.54	8.19	16.66	1	2	37.3	1.18	18	FALSE
JBD00088	Scopoletol	Gan Cao	192.174	1.62	27.77	1	4	59.67	0.71	1	TRUE
JBD00386	DIBP	Gan Cao	278.352	3.92	49.63	0	4	52.6	0.85	8	FALSE
JBD00387	quercetin	Gan Cao	302.245	1.5	46.43	5	7	131.36	0.05	1	TRUE
JBD00388	protocatechuic acid	Gan Cao	154.125	0.9	25.37	3	4	77.76	0.1	1	TRUE
JBD00100	(L)-alpha-Terpineol	Gan Cao	154.254	2.42	48.8	1	1	20.23	1.39	1	FALSE
JBD00002	Mairin	Gan Cao	456.714	6.52	55.38	2	3	57.53	0.73	2	FALSE
JBD00391	Jaranol	Gan Cao	314.299	2.09	50.83	2	6	89.13	0.61	3	TRUE
JBD00004	oleanolic acid	Gan Cao	456.714	6.42	29.02	2	3	57.53	0.59	1	FALSE
JBD00393	isorhamnetin	Gan Cao	316.272	1.76	49.6	4	7	120.36	0.31	2	TRUE
JBD00006	sitosterol	Gan Cao	414.719	8.08	36.91	1	1	20.23	1.32	6	FALSE
JBD00395	Ononin	Gan Cao	430.418	0.68	11.52	4	9	138.82	-0.74	5	TRUE
JBD00396	formononetin	Gan Cao	268.272	2.58	69.67	1	4	59.67	0.78	2	TRUE
JBD00397	rutin	Gan Cao	610.537	-1.45	3.2	10	16	269.43	-1.93	6	TRUE
JBD00398	Calycosin	Gan Cao	284.272	2.32	47.75	2	5	79.9	0.52	2	TRUE
JBD00008	kaempferol	Gan Cao	286.245	1.77	41.88	4	6	111.13	0.26	1	TRUE
JBD00400	Hirsutrin	Gan Cao	464.391	-0.59	1.86	8	12	210.51	-1.66	4	FALSE
JBD00401	8-Prenylwighteone	Gan Cao	406.483	5.78	23.22	3	5	90.9	0.93	5	TRUE
JBD00402	Castanin	Gan Cao	298.299	2.57	23.54	1	5	68.9	0.77	3	TRUE
JBD00403	anethole	Gan Cao	148.206	2.77	32.49	0	1	9.23	1.75	2	FALSE
JBD00404	Prunetin	Gan Cao	284.272	2.32	5.41	2	5	79.9	0.65	2	TRUE
JBD00405	licochalcone a	Gan Cao	338.407	4.62	40.79	2	4	66.76	0.82	6	TRUE
JBD00406	Vestitol	Gan Cao	272.304	3.15	74.66	2	4	58.92	0.86	2	TRUE
JBD00407	ursolic acid	Gan Cao	456.714	6.47	16.77	2	3	57.53	0.67	1	FALSE
JBD00012	Astragalin	Gan Cao	448.391	-0.32	14.03	7	11	190.28	-1.34	4	TRUE
JBD00259	PENTYLFURAN	Gan Cao	138.211	3.12	54.59	0	1	13.14	1.72	4	TRUE
JBD00410	()-Menthol	Gan Cao	156.27	2.78	59.33	1	1	20.23	1.27	1	FALSE
JBD00015	DBP	Gan Cao	278.352	4.2	64.54	0	4	52.6	0.8	10	FALSE
JBD00412	2-heptanone	Gan Cao	114.189	1.79	46.56	0	1	17.07	1.31	4	FALSE
JBD00115	WLN: VH6	Gan Cao	114.189	2.31	19.59	0	1	17.07	1.29	5	FALSE
JBD00414	o-xylene	Gan Cao	106.168	2.8	45.55	0	0	0	1.85	0	FALSE
JBD00415	m-xylene	Gan Cao	106.168	2.8	47.43	0	0	0	1.83	0	FALSE
JBD00416	p-xylene	Gan Cao	106.168	2.8	48.74	0	0	0	1.83	0	TRUE
JBD00417	Inermine	Gan Cao	284.272	2.44	75.18	1	5	57.15	0.89	0	TRUE
JBD00418	Vicenin-2	Gan Cao	594.537	-2.45	3.42	11	15	271.2	-3.15	5	TRUE
JBD00419	α-cubebol	Gan Cao	208.346	3.28	64.81	1	1	20.23	1.32	0	TRUE
JBD00420	Morusin	Gan Cao	420.467	4.94	11.52	3	6	100.13	0.51	3	TRUE
JBD00421	ICO	Gan Cao	161.162	1.73	33.86	2	2	53.09	0.82	1	TRUE
JBD00422	isoliquiritigenin	Gan Cao	256.261	2.9	85.32	3	4	77.76	0.44	3	TRUE
JBD00423	DFV	Gan Cao	256.261	2.57	32.76	2	4	66.76	0.51	1	TRUE
JBD00424	Izoforon	Gan Cao	138.211	2.06	44.98	0	1	17.07	1.28	0	TRUE
JBD00013	OCT	Gan Cao	114.232	4.02	29.72	0	0	0	1.78	5	FALSE
JBD00426	ISOHEPTANE	Gan Cao	100.205	3.36	59.94	0	0	0	1.81	3	FALSE
JBD00312	Heptan	Gan Cao	100.205	3.57	41.8	0	0	0	1.77	4	FALSE
JBD00428	Glycyrol	Gan Cao	366.375	4.85	90.78	2	6	93.04	0.71	3	TRUE
JBD00429	21987_FLUKA	Gan Cao	136.238	2.68	40.92	0	0	0	1.84	0	TRUE
JBD00430	Medicarpin	Gan Cao	270.288	2.66	49.22	1	4	47.92	1	1	TRUE
JBD00431	EB	Gan Cao	106.168	2.77	49.38	0	0	0	1.83	1	FALSE
JBD00432	nicotiflorin	Gan Cao	594.537	-1.18	3.64	9	15	249.2	-1.77	6	TRUE
JBD00433	Pinocembrin	Gan Cao	256.261	2.57	64.72	2	4	66.76	0.61	1	TRUE
JBD00434	butylated hydroxytoluene	Gan Cao	220.357	4.85	40.02	1	1	20.23	1.75	2	FALSE
JBD00435	BuOH	Gan Cao	74.124	0.97	22.02	1	1	20.23	0.94	2	FALSE
JBD00436	Neouralenol	Gan Cao	370.364	3.36	12.76	5	7	131.36	0.24	3	TRUE
JBD00437	Lupiwighteone	Gan Cao	338.364	3.92	51.64	3	5	90.9	0.68	3	TRUE
JBD00438	7,4'-Dihydroxyflavone	Gan Cao	254.245	2.6	19.18	2	4	70.67	0.56	1	TRUE
JBD00439	Narcissoside	Gan Cao	624.564	-1.2	5.09	9	16	258.43	-2.14	7	FALSE
JBD00440	7-Methoxy-2-methyl isoflavone	Gan Cao	266.299	3.36	42.56	0	3	39.44	1.16	2	TRUE
JBD00441	2-Caren-10-al	Gan Cao	150.222	2.04	44.74	0	1	17.07	1.37	1	FALSE
JBD00442	naringenin	Gan Cao	272.261	2.3	59.29	3	5	86.99	0.28	1	TRUE
JBD00443	Yinyanghuo D	Gan Cao	338.364	4.19	13.99	3	5	90.9	0.61	3	TRUE
JBD00444	Methylheptane	Gan Cao	114.232	3.82	28.65	0	0	0	1.79	4	FALSE
JBD00151	beta-Terpinene	Gan Cao	136.238	3.5	42.29	0	0	0	1.85	1	FALSE
JBD00446	2',7-Dihydroxy-4'-methoxyisoflavan-7-O-β-d-glucopyranoside	Gan Cao	434.45	0.59	10.46	5	9	138.07	-1.02	5	FALSE
JBD00447	(E)-1-butoxyhex-2-ene	Gan Cao	156.27	3.31	41.72	0	1	9.23	1.5	7	FALSE
JBD00448	3-Hydroxyglabrol	Gan Cao	408.499	5.73	4.73	3	5	86.99	0.48	5	TRUE
JBD00449	18beta-glycyrrhetinic acid	Gan Cao	470.698	5.49	22.05	2	4	74.6	0.1	1	FALSE
JBD00450	(2S)-2-[4-hydroxy-3-(3-methylbut-2-enyl)phenyl]-8,8-dimethyl-2,3-dihydropyrano[2,3-f]chromen-4-one	Gan Cao	390.483	5.48	31.79	1	4	55.76	1	3	TRUE
JBD00451	euchrenone	Gan Cao	406.526	6.35	30.29	1	4	55.76	1.09	6	FALSE
JBD00452	glucuronic acid	Gan Cao	194.146	-2.31	46.18	5	7	127.45	-2.05	1	FALSE
JBD00453	glyasperin B	Gan Cao	370.407	4.02	65.22	3	6	96.22	0.47	4	TRUE
JBD00454	glyasperin E	Gan Cao	444.489	6.41	4.12	2	6	89.13	0.69	6	TRUE
JBD00455	glyasperin F	Gan Cao	354.364	2.97	75.84	3	6	96.22	0.43	1	TRUE
JBD00456	Glyasperin C	Gan Cao	356.423	4.73	45.56	3	5	79.15	0.71	4	TRUE
JBD00456	glyasperins D	Gan Cao	370.45	4.99	29.91	2	5	68.15	0.89	5	TRUE
JBD00458	glyasperins Z	Gan Cao	340.423	5	4.17	2	4	58.92	1.09	4	TRUE
JBD00459	Isotrifoliol	Gan Cao	298.256	2.99	31.94	2	6	93.04	0.53	1	TRUE
JBD00460	(E)-1-(2,4-dihydroxyphenyl)-3-(2,2-dimethylchromen-6-yl)prop-2-en-1-one	Gan Cao	322.364	3.96	39.62	2	4	66.76	0.66	3	TRUE
JBD00461	(2R)-1-[2,4-dihydroxy-5-(3-methylbut-2-enyl)phenyl]-2-hydroxy-3-[4-hydroxy-3-(3-methylbut-2-enyl)phenyl]propan-1-one	Gan Cao	410.515	5.96	1.06	4	5	97.99	0.33	8	TRUE
JBD00462	kanzonols K	Gan Cao	436.51	5.76	0.97	3	6	100.13	0.76	6	TRUE
JBD00463	kanzonols L	Gan Cao	490.602	7.04	0.98	3	6	100.13	0.7	8	TRUE
JBD00464	kanzonols T	Gan Cao	440.499	4.41	17.87	5	7	131.36	0.05	6	TRUE
JBD00465	kanzonols W	Gan Cao	336.348	3.63	50.48	2	5	79.9	0.63	1	TRUE
JBD00466	kanzonols X	Gan Cao	394.515	6.61	7.56	3	4	69.92	1.1	5	TRUE
JBD00467	(E)-1-(2,4-dihydroxyphenyl)-3-[4-hydroxy-3-(3-methylbut-2-enyl)phenyl]prop-2-en-1-one	Gan Cao	324.38	4.76	1.04	3	4	77.76	0.55	5	TRUE
JBD00468	licoagropin	Gan Cao	320.434	5.77	27.14	0	2	18.46	1.63	2	TRUE
JBD00469	(2S)-6-(2,4-dihydroxyphenyl)-2-(2-hydroxypropan-2-yl)-4-methoxy-2,3-dihydrofuro[3,2-g]chromen-7-one	Gan Cao	384.391	2.96	60.25	3	7	109.36	0	3	TRUE
JBD00470	glyinflanin A	Gan Cao	408.499	6.05	1.06	4	5	97.99	0.69	7	TRUE
JBD00471	Semilicoisoflavone B	Gan Cao	352.348	2.85	48.78	3	6	100.13	0.45	1	TRUE
JBD00472	Glepidotin A	Gan Cao	338.364	3.9	44.72	3	5	90.9	0.79	3	TRUE
JBD00473	Glepidotin B	Gan Cao	340.38	3.88	64.46	3	5	86.99	0.46	3	TRUE
JBD00474	Octadiene	Gan Cao	110.2	3.19	34.53	0	0	0	1.81	4	FALSE
JBD00475	(E)-1-[2,4-dihydroxy-3-(3-methylbut-2-enyl)phenyl]-3-[4-hydroxy-3-(3-methylbut-2-enyl)phenyl]prop-2-en-1-one	Gan Cao	392.499	6.61	1.02	3	4	77.76	0.81	7	TRUE
JBD00476	WLN: 4OVR	Gan Cao	178.233	3.01	48.41	0	2	26.3	1.31	5	FALSE
JBD00477	Phaseolinisoflavan	Gan Cao	324.38	3.95	32.01	2	4	58.92	1.01	1	TRUE
JBD00478	3-(2-hydroxy-4-methoxyphenyl)-2H-chromen-7-ol	Gan Cao	270.288	2.96	4.66	2	4	58.92	0.89	2	TRUE
JBD00479	Glypallichalcone	Gan Cao	284.315	3.4	61.6	1	4	55.76	0.76	5	TRUE
JBD00480	echinatin	Gan Cao	270.288	3.15	66.58	2	4	66.76	0.38	4	TRUE
JBD00481	Karenzu DK2	Gan Cao	224.261	3.16	62.26	0	2	34.14	0.94	4	TRUE
JBD00482	8-(6-hydroxy-2-benzofuranyl)-2,2-dimethyl-5-chromenol	Gan Cao	308.337	4.2	58.44	2	4	62.83	1	1	TRUE
JBD00483	(1S,2S)-1,2-dimethylcyclopentane	Gan Cao	98.189	2.79	41.78	0	0	0	1.78	0	FALSE
JBD00484	Liconeolignan	Gan Cao	354.407	5.23	4.41	2	5	72.06	1	5	TRUE
JBD00485	Licochalcone B	Gan Cao	286.288	2.88	76.76	3	5	86.99	0.47	4	TRUE
JBD00486	licochalcone C	Gan Cao	338.407	5.01	4.44	2	4	66.76	0.63	6	TRUE
JBD00487	licochalconeD	Gan Cao	354.407	4.74	1.01	3	5	86.99	0.47	6	TRUE
JBD00488	glabrol	Gan Cao	392.499	6.28	4.25	2	4	66.76	0.84	5	TRUE
JBD00489	apioglycyrrhizin	Gan Cao	778.947	2.54	17.8	7	14	229.74	-1.91	7	FALSE
JBD00449	apioglycyrrhizin_qt	Gan Cao	470.698	5.49	23.73	2	4	74.6	0.1	1	FALSE
JBD00491	2,2-DIMETHYLPENTANE	Gan Cao	100.205	3.11	55.33	0	0	0	1.79	2	TRUE
JBD00492	licochalcone G	Gan Cao	354.407	4.35	49.25	3	5	86.99	0.64	6	TRUE
JBD00493	3-(2,4-dihydroxyphenyl)-8-(1,1-dimethylprop-2-enyl)-7-hydroxy-5-methoxy-coumarin	Gan Cao	368.391	4.03	59.62	3	6	100.13	0.4	4	TRUE
JBD00494	liquoric acid	Gan Cao	484.682	4.05	25.44	2	5	83.83	-0.01	1	FALSE
JBD00495	Licoflavone	Gan Cao	322.364	4.46	18.75	2	4	70.67	0.82	3	TRUE
JBD00496	7-hydroxy-2-[4-hydroxy-3-(3-methylbut-2-enyl)phenyl]-6-(3-methylbut-2-enyl)chromone	Gan Cao	390.483	6.32	4.44	2	4	70.67	0.88	5	TRUE
JBD00497	Licoflavonol	Gan Cao	354.364	3.63	8.75	4	6	111.13	0.49	3	TRUE
JBD00498	Licoricone	Gan Cao	382.418	4.16	63.58	2	6	89.13	0.53	5	TRUE
JBD00499	Gancaonin A	Gan Cao	352.391	4.17	51.08	2	5	79.9	0.8	4	TRUE
JBD00500	Gancaonin B	Gan Cao	368.391	3.91	48.79	3	6	100.13	0.58	4	TRUE
JBD00501	Gancaonin C	Gan Cao	354.364	2.83	2.87	4	6	111.13	0.14	4	TRUE
JBD00502	2,3-dimethylhexane	Gan Cao	114.232	3.61	46.24	0	0	0	1.78	3	FALSE
JBD00503	licorice glycoside E	Gan Cao	693.672	1.59	32.89	7	14	226.69	-2.06	10	TRUE
JBD00504	Gancaonin D	Gan Cao	384.391	2.81	2.72	4	7	120.36	-0.11	5	TRUE
JBD00505	(2R)-2-[3,4-dihydroxy-5-(3-methylbut-2-enyl)phenyl]-5,7-dihydroxy-8-(3-methylbut-2-enyl)chroman-4-one	Gan Cao	424.499	5.74	1.21	4	6	107.22	0.51	5	TRUE
JBD00506	3-(3,4-dihydroxyphenyl)-5,7-dihydroxy-8-(3-methylbut-2-enyl)chromone	Gan Cao	354.364	3.65	66.37	4	6	111.13	0.52	3	TRUE
JBD00507	5,7-dihydroxy-3-(4-methoxyphenyl)-8-(3-methylbut-2-enyl)chromone	Gan Cao	352.391	4.17	30.49	2	5	79.9	0.9	4	TRUE
JBD00508	5,7-dihydroxy-3-(2-hydroxy-4-methoxy-phenyl)-6-(3-methylbut-2-enyl)chromone	Gan Cao	368.391	3.91	2.47	3	6	100.13	0.58	4	TRUE
JBD00509	2-(3,4-dihydroxyphenyl)-5,7-dihydroxy-6-(3-methylbut-2-enyl)chromone	Gan Cao	354.364	3.92	44.15	4	6	111.13	0.48	3	TRUE
JBD00510	Gancaonin P	Gan Cao	370.364	3.36	1.41	5	7	131.36	0.27	3	TRUE
JBD00511	Gancaonin Q	Gan Cao	406.483	6.05	8.98	3	5	90.9	0.86	5	TRUE
JBD00512	Gancaonin R	Gan Cao	382.504	6.9	1.26	4	4	80.92	1.03	7	TRUE
JBD00513	Gancaonin S	Gan Cao	382.504	6.9	1.26	4	4	80.92	0.98	7	TRUE
JBD00514	(3S)-2,3-dimethylpentane	Gan Cao	100.205	3.16	35.57	0	0	0	1.78	2	FALSE
JBD00515	gancaonin T	Gan Cao	398.504	5.45	1.04	4	5	90.15	0.5	5	TRUE
JBD00516	Gancaonin U	Gan Cao	380.488	6.59	14.53	4	4	80.92	1.08	4	TRUE
JBD00517	Gancaonin V	Gan Cao	312.369	4.74	1.24	4	4	80.92	0.73	2	TRUE
JBD00518	3-[4,6-dihydroxy-2-methoxy-3-(3-methylbut-2-enyl)phenyl]-7-hydroxy-chromone	Gan Cao	368.391	3.91	2.47	3	6	100.13	0.43	4	TRUE
JBD00519	Glycyram	Gan Cao	822.958	2.42	19.62	8	16	267.04	-2.66	7	FALSE
JBD00520	Licoricidin	Gan Cao	424.542	6.59	0.99	3	5	79.15	0.96	6	TRUE
JBD00521	Glycycoumarin	Gan Cao	368.391	4.42	23.56	3	6	100.13	0.52	4	TRUE
JBD00522	Glycyrin	Gan Cao	382.418	4.67	52.61	2	6	89.13	0.59	5	TRUE
JBD00523	5,6,7,8-Tetrahydro-2,4-dimethylquinoline	Gan Cao	161.248	2.97	49.77	0	1	12.89	1.64	0	TRUE
JBD00524	(E)-1-[2,4-dihydroxy-3-(3-methylbut-2-enyl)phenyl]-3-(2,4-dihydroxyphenyl)prop-2-en-1-one	Gan Cao	340.38	4.49	1.36	4	5	97.99	0.5	5	TRUE
JBD00525	Licocoumarone	Gan Cao	340.38	4.98	33.21	3	5	83.06	0.84	4	TRUE
JBD00526	Licoisoflavone	Gan Cao	354.364	3.65	41.61	4	6	111.13	0.37	3	TRUE
JBD00527	Licoisoflavone B	Gan Cao	352.348	2.85	38.93	3	6	100.13	0.46	1	TRUE
JBD00528	licoisoflavanone	Gan Cao	354.364	2.97	52.47	3	6	96.22	0.39	1	TRUE
JBD00529	licorice-saponin C2	Gan Cao	806.958	3.1	59.66	8	15	249.97	-2.28	7	FALSE
JBD00530	licorice-saponin C2_qt	Gan Cao	454.698	6.17	17.33	2	3	57.53	0.48	1	FALSE
JBD00531	licorice-saponin F3	Gan Cao	983.088	1.32	17.68	10	21	335.19	-2.82	9	FALSE
JBD00532	licorice-saponin F3_qt	Gan Cao	454.698	5.93	27.53	1	3	46.53	0.74	0	FALSE
JBD00533	(4S)-2,4-dimethylhexane	Gan Cao	114.232	3.61	37.13	0	0	0	1.77	3	FALSE
JBD00534	shinpterocarpin	Gan Cao	322.364	3.46	80.3	1	4	47.92	1.1	0	TRUE
JBD00535	licorice-saponin G2	Gan Cao	838.958	1.33	6.39	9	17	287.27	-2.01	8	FALSE
JBD00536	licorice-saponin G2_qt	Gan Cao	486.698	4.4	22.78	3	5	94.83	-0.27	2	FALSE
JBD00519	licorice-saponin H2	Gan Cao	822.958	2.42	44.37	8	16	267.04	-2.08	7	FALSE
JBD00449	licorice-saponin H2_qt	Gan Cao	470.698	5.49	22.91	2	4	74.6	0.01	1	FALSE
JBD00539	licorice-saponin J2	Gan Cao	824.974	2.26	6.25	9	16	270.2	-2.25	8	FALSE
JBD00540	licorice-saponin J2_qt	Gan Cao	472.714	5.33	28.3	3	4	77.76	0.04	2	FALSE
JBD00541	(E)-3-[3,4-dihydroxy-5-(3-methylbut-2-enyl)phenyl]-1-(2,4-dihydroxyphenyl)prop-2-en-1-one	Gan Cao	340.38	4.49	46.27	4	5	97.99	0.41	5	TRUE
JBD00542	licorice-saponin B2	Gan Cao	808.974	3.35	58.55	8	15	249.97	-2.4	7	FALSE
JBD00543	licorice-saponin K2	Gan Cao	822.958	2.01	7.82	9	16	270.2	-2.64	8	FALSE
JBD00544	licorice-saponin K2_qt	Gan Cao	470.698	5.08	27.79	3	4	77.76	0.05	2	FALSE
JBD00545	glycyrrhetol	Gan Cao	456.714	5.28	14.66	2	3	57.53	0.36	1	FALSE
JBD00546	liquiritin	Gan Cao	418.407	0.66	65.69	5	9	145.91	-1.06	4	FALSE
JBD00547	licopyranocoumarin	Gan Cao	384.391	3.04	80.36	3	7	109.36	0.13	3	TRUE
JBD00548	3,22-Dihydroxy-11-oxo-delta(12)-oleanene-27-alpha-methoxycarbonyl-29-oic acid	Gan Cao	512.693	4.37	34.32	1	6	89.9	-0.06	2	FALSE
JBD00549	Hispaglabridin B	Gan Cao	390.483	5	22.94	1	4	47.92	1.18	1	TRUE
JBD00550	Glyzaglabrin	Gan Cao	298.256	2.1	61.07	2	6	89.13	0.34	1	TRUE
JBD00551	Glabridin	Gan Cao	324.38	3.95	53.25	2	4	58.92	0.97	1	TRUE
JBD00552	glabrolide	Gan Cao	468.682	5	17.46	1	4	63.6	0.29	0	FALSE
JBD00553	Glabranin	Gan Cao	324.38	4.42	52.9	2	4	66.76	0.97	3	TRUE
JBD00554	Glabrene	Gan Cao	322.364	3.77	46.27	2	4	58.92	0.99	1	TRUE
JBD00555	Glabrone	Gan Cao	336.348	3.12	52.51	2	5	79.9	0.59	1	TRUE
JBD00556	1,3-dihydroxy-9-methoxy-6-benzofurano[3,2-c]chromenone	Gan Cao	298.256	2.99	48.14	2	6	93.04	0.48	1	TRUE
JBD00557	1,3-dihydroxy-8,9-dimethoxy-6-benzofurano[3,2-c]chromenone	Gan Cao	328.283	2.98	62.9	2	7	102.27	0.4	2	TRUE
JBD00558	Eurycarpin A	Gan Cao	338.364	3.92	43.28	3	5	90.9	0.43	3	TRUE
JBD00559	2-methyl-5-propyl -nonane	Gan Cao	184.367	5.89	15.28	0	0	0	1.81	8	FALSE
JBD00560	glycyroside	Gan Cao	562.537	-0.73	37.25	6	13	197.74	-1.58	8	TRUE
JBD00561	HEX	Gan Cao	86.178	3.11	52.5	0	0	0	1.78	3	FALSE
JBD00562	Sextone B	Gan Cao	98.189	2.99	56.2	0	0	0	1.77	0	FALSE
JBD00563	Methylcyclopentane	Gan Cao	84.162	2.53	55.78	0	0	0	1.79	0	TRUE
JBD00564	Docosyl caffeate	Gan Cao	488.757	11.16	3.14	2	4	66.76	1.01	24	FALSE
JBD00565	2-methyl-6-ethyl decane	Gan Cao	184.367	5.89	5.5	0	0	0	1.81	8	FALSE
JBD00566	(-)-Medicocarpin	Gan Cao	432.434	0.75	40.99	4	9	127.07	-0.6	4	TRUE
JBD00567	vitexin	Gan Cao	432.391	-0.06	3.05	7	10	181.05	-1.52	3	TRUE
JBD00568	4H-1-Benzopyran-4-one, 2-(4-(beta-D-glucopyranosyloxy)phenyl)-2,3-dihydro-5,7-dihydroxy-, (2S)-	Gan Cao	434.407	0.39	14.03	6	10	166.14	-1.13	4	FALSE
JBD00569	Hispaglabridin A	Gan Cao	392.499	5.81	14.6	2	4	58.92	1.12	3	TRUE
JBD00418	violanthin	Gan Cao	578.537	-1.56	4.17	10	14	250.97	-2.01	4	TRUE
JBD00025	Pentadecanol	Gan Cao	228.421	5.99	13.73	1	1	20.23	1.3	13	FALSE
JBD00572	Uralenol	Gan Cao	370.364	3.36	8.55	5	7	131.36	0.35	3	TRUE
JBD00573	Uralenol-3-methylether	Gan Cao	384.391	3.43	1.41	4	7	120.36	0.39	4	TRUE
JBD00519	glycyrrhizin	Gan Cao	822.958	2.42	9.06	8	16	267.04	-2.23	7	FALSE
JBD00575	uralsaponin B	Gan Cao	822.958	2.42	7.92	8	16	267.04	-2.6	7	FALSE
JBD00576	Isohexane	Gan Cao	86.178	2.9	56.13	0	0	0	1.77	2	TRUE
JBD00577	Sigmoidin-B	Gan Cao	356.38	3.89	34.88	4	6	107.22	0.42	3	TRUE
JBD00578	Uralene	Gan Cao	384.391	3.43	11.7	4	7	120.36	0.63	4	TRUE
JBD00579	uralenneoside	Gan Cao	286.244	-0.49	24.96	5	8	136.68	-1.01	3	FALSE
JBD00580	schaftoside	Gan Cao	596.51	-1.5	7.88	10	16	269.43	-2.46	6	TRUE
JBD00581	Nortangeretin	Gan Cao	302.245	1.8	17.9	5	7	131.36	0.24	1	TRUE
JBD00582	neoliquiritin	Gan Cao	418.407	0.66	13.01	5	9	145.91	-1.08	4	FALSE
JBD00423	(2R)-7-hydroxy-2-(4-hydroxyphenyl)chroman-4-one	Gan Cao	256.261	2.57	71.12	2	4	66.76	0.41	1	TRUE
JBD00035	(E)-dodec-2-ene	Gan Cao	168.324	5.4	17.74	0	0	0	1.83	8	FALSE
JBD00585	neoisoliquiritin	Gan Cao	418.407	1	21.18	6	9	156.91	-1.41	6	FALSE
JBD00586	Cyclobutanol, 1-ethyl-	Gan Cao	100.162	1.32	93.23	1	1	20.23	1.13	1	TRUE
JBD00587	(2S)-7-hydroxy-2-(4-hydroxyphenyl)-8-(3-methylbut-2-enyl)chroman-4-one	Gan Cao	324.38	4.42	36.57	2	4	66.76	0.72	3	TRUE
JBD00274	2-Tetradecanone	Gan Cao	212.378	4.99	17.71	0	1	17.07	1.46	11	FALSE
JBD00418	Isoviolanthin	Gan Cao	578.537	-1.56	18.79	10	14	250.97	-2.43	4	TRUE
JBD00590	Isoglycyrol	Gan Cao	366.375	4.36	44.7	1	6	82.04	0.91	1	TRUE
JBD00591	Isolicoflavonol	Gan Cao	354.364	3.63	45.17	4	6	111.13	0.54	3	TRUE
JBD00592	isoglycycoumarin	Gan Cao	368.391	3.92	22.09	2	6	89.13	0.55	2	TRUE
JBD00593	Isoliquiritin	Gan Cao	418.407	1	8.61	6	9	156.91	-1.36	6	FALSE
JBD00594	licuraside	Gan Cao	550.526	-0.41	5.25	8	13	215.83	-1.92	9	TRUE
JBD00595	Liquiritin apioside	Gan Cao	550.526	-0.75	29.23	7	13	204.83	-1.88	7	TRUE
JBD00596	isograbrol	Gan Cao	392.499	6.28	11.04	2	4	66.76	0.87	5	TRUE
JBD00597	isoglabrolide	Gan Cao	468.682	5.15	14.77	1	4	63.6	0.32	0	FALSE
JBD00598	Isoononin	Gan Cao	430.418	0.68	8.29	4	9	138.82	-1	5	TRUE
JBD00599	HMO	Gan Cao	268.272	2.58	38.37	1	4	59.67	0.79	2	TRUE
JBD00418	Isoschaftoside	Gan Cao	564.51	-1.94	17.38	10	14	250.97	-2.62	4	TRUE
JBD00601	1-Methoxyphaseollidin	Gan Cao	354.407	4.25	69.98	2	5	68.15	1.01	3	TRUE
JBD00602	22β-acetylglabric acid	Gan Cao	528.736	4.77	17.76	2	6	100.9	-0.21	3	FALSE
JBD00603	Quercetin der.	Gan Cao	330.299	1.82	46.45	3	7	109.36	0.39	3	TRUE
JBD00604	24-Hydroxy-11-deoxyglycyrrhetic acid	Gan Cao	458.687	5.13	17.57	3	4	77.76	0.26	1	FALSE
JBD00536	24-Hydroxyglycyrrhetic acid	Gan Cao	486.698	4.4	24.17	3	5	94.83	-0.1	2	FALSE
JBD00606	(Z)-1-(2,4-dihydroxyphenyl)-3-phenylprop-2-en-1-one	Gan Cao	240.261	3.17	73.18	2	3	57.53	0.57	3	FALSE
JBD00607	3'(γ,γ-dimethylallyl)-kievitone	Gan Cao	424.499	5.63	1.21	4	6	107.22	0.51	5	TRUE
JBD00608	3'-Hydroxy-4'-O-Methylglabridin	Gan Cao	354.407	3.93	43.71	2	5	68.15	1	2	TRUE
JBD00609	3,3-Dimethylpentane	Gan Cao	100.205	3.11	41.97	0	0	0	1.75	2	TRUE
JBD00610	3,4,3',4'-Tetrahydroxy-2-methoxychalcone	Gan Cao	288.304	3.19	1.33	4	5	90.15	0.64	4	FALSE
JBD00611	2-Ethyl-p-xylene	Gan Cao	134.222	3.75	20.6	0	0	0	1.89	1	FALSE
JBD00612	3-methylheptane	Gan Cao	114.232	3.82	36.61	0	0	0	1.79	4	FALSE
JBD00613	3-methylhexane	Gan Cao	100.205	3.36	38.19	0	0	0	1.78	3	TRUE
JBD00614	3-Methylpentane	Gan Cao	86.178	2.9	35.77	0	0	0	1.76	2	TRUE
JBD00615	3-Ethylpentane	Gan Cao	100.205	3.36	35.74	0	0	0	1.79	3	TRUE
JBD00616	3'-Methoxyglabridin	Gan Cao	354.407	3.93	46.16	2	5	68.15	0.94	2	TRUE
JBD00552	3β-formylglabrolide	Gan Cao	496.693	5.33	16.36	0	5	69.67	0.26	2	FALSE
JBD00618	Daidzein dimethyl ether	Gan Cao	282.299	2.83	24.29	0	4	48.67	0.98	3	TRUE
JBD00619	1-Methoxyficifolinol	Gan Cao	422.526	6.1	14.61	2	5	68.15	1.09	5	TRUE
JBD00551	2-[(3R)-8,8-dimethyl-3,4-dihydro-2H-pyrano[6,5-f]chromen-3-yl]-5-methoxyphenol	Gan Cao	338.407	4.2	36.21	1	4	47.92	1.12	2	TRUE
JBD00621	4,2',4',alpha-Tetrahydroxydihydrochalcone	Gan Cao	274.277	2.24	2.45	4	5	97.99	0.1	4	TRUE
JBD00622	Inflacoumarin A	Gan Cao	322.364	4.7	39.71	2	4	70.67	0.73	3	TRUE
JBD00623	1-(5-hydroxy-2,2-dimethylchromen-6-yl)-3-(4-hydroxyphenyl)prop-2-en-1-one	Gan Cao	322.364	3.96	5.2	2	4	66.76	0.86	3	FALSE
JBD00624	2,6,10-trimethyl-dodecane	Gan Cao	144.13	-1.02	37.8	2	4	66.76	0.08	0	TRUE
JBD00625	5,6,7,8-Tetrahydro-4-methylquinoline	Gan Cao	147.221	2.69	59.18	0	1	12.89	1.63	0	TRUE
JBD00626	icos-5-enoic acid	Gan Cao	310.524	7.75	30.7	1	2	37.3	1.22	17	FALSE
JBD00627	6″-O-acetylliquiritin	Gan Cao	444.445	2.33	6.26	3	9	131.75	-0.48	5	TRUE
JBD00628	11-deoxyglycyrrhetic acid	Gan Cao	456.714	6.42	16.21	2	3	57.53	0.51	1	FALSE
JBD00629	Kanzonol F	Gan Cao	420.51	5.3	32.47	1	5	57.15	1.18	3	TRUE
JBD00630	6-prenylated eriodictyol	Gan Cao	356.38	3.89	39.22	4	6	107.22	0.4	3	TRUE
JBD00631	7,2',4'-trihydroxy－5-methoxy-3－arylcoumarin	Gan Cao	300.272	2.56	83.71	3	6	100.13	0.24	2	TRUE
JBD00632	7-Acetoxy-2-methylisoflavone	Gan Cao	294.31	3.15	38.92	0	4	56.51	0.74	3	TRUE
JBD00633	7-hydroxy-2-methyl-3-phenyl-chromone	Gan Cao	252.272	3.11	25.8	1	3	50.44	1	1	TRUE
JBD00634	8-prenylated eriodictyol	Gan Cao	356.38	3.89	53.79	4	6	107.22	0.43	3	TRUE
JBD00635	12-methyltetradecanoate	Gan Cao	256.432	5.96	17.36	0	2	26.3	1.35	13	FALSE
JBD00636	Kanzonol H	Gan Cao	424.542	6.1	16.92	2	5	68.15	0.96	4	TRUE
JBD00260	gadelaidic acid	Gan Cao	310.524	7.75	30.7	1	2	37.3	1.2	17	FALSE
JBD00519	Araboglycyrrhizin	Gan Cao	778.947	2.72	17.73	7	14	229.74	-2.46	6	FALSE
JBD00449	Araboglycyrrhizin_qt	Gan Cao	470.698	5.49	17.71	2	4	74.6	0.11	1	FALSE
JBD00640	Artonin E	Gan Cao	436.467	4.67	11.38	4	7	120.36	0.34	3	TRUE
JBD00641	Gancaonin G	Gan Cao	352.391	4.17	60.44	2	5	79.9	0.78	4	TRUE
JBD00642	Gancaonin H	Gan Cao	420.467	4.71	50.1	3	6	100.13	0.6	3	TRUE
JBD00449	beta-Glycyrrhetinic acid	Gan Cao	470.698	5.49	17.41	2	4	74.6	0.19	1	FALSE
JBD00644	Licoagrocarpin	Gan Cao	338.407	4.51	58.81	1	4	47.92	1.23	3	TRUE
JBD00645	Gancaonin I	Gan Cao	354.407	5.23	21.9	2	5	72.06	0.93	5	TRUE
JBD00646	Glyasperin A	Gan Cao	422.483	5.48	2.46	4	6	111.13	0.6	5	TRUE
JBD00647	Glyasperins K	Gan Cao	368.434	4.54	10.15	1	5	64.99	0.74	5	TRUE
JBD00648	Glyasperins M	Gan Cao	368.391	3.22	72.67	2	6	85.22	0.49	2	TRUE
JBD00649	Glycyrrhiza flavonol A	Gan Cao	370.364	2.17	41.28	4	7	120.36	-0.09	1	TRUE
JBD00650	Corylifolinin	Gan Cao	324.38	4.76	1.04	3	4	77.76	0.81	5	TRUE
JBD00651	Kanzonol E	Gan Cao	388.467	5.51	5.77	1	4	59.67	0.98	3	TRUE
JBD00652	Kanzonol Z	Gan Cao	406.483	4.93	21.77	2	5	75.99	0.5	3	TRUE
JBD00653	Licoagroisoflavone	Gan Cao	336.348	3.48	57.28	2	5	79.9	0.71	2	TRUE
JBD00654	18α-hydroxyglycyrrhetic acid	Gan Cao	486.698	4.55	41.16	3	5	94.83	-0.29	1	FALSE
JBD00655	Licorice glycoside A	Gan Cao	726.7	1.81	5.95	8	16	251.36	-2.37	14	FALSE
JBD00520	Licoriisoflavan A	Gan Cao	438.569	6.84	3.68	2	5	68.15	1.1	7	TRUE
JBD00657	Odoratin	Gan Cao	314.299	2.3	49.95	2	6	89.13	0.42	3	TRUE
JBD00658	Phaseol	Gan Cao	336.348	4.87	78.77	2	5	83.81	0.76	2	TRUE
JBD00659	Xambioona	Gan Cao	388.467	4.68	54.85	0	4	44.76	1.09	1	FALSE
JBD00660	(2R)-7-hydroxy-2-[4-hydroxy-3-(3-methylbut-2-enyl)phenyl]chroman-4-one	Gan Cao	324.38	4.42	5.99	2	4	66.76	0.74	3	TRUE
JBD00661	dehydroglyasperins C	Gan Cao	340.38	4.3	53.82	4	5	90.15	0.68	3	TRUE
JBD00662	Mipax	Gan Cao	194.19	1.54	57.4	0	4	52.6	0.64	4	FALSE
JBD00663	naringin	Gan Cao	580.553	-0.47	6.92	8	14	225.06	-1.99	6	FALSE
JBD00006	(3S,8S,9S,10R,13R,14S,17R)-10,13-dimethyl-17-[(2R,5S)-5-propan-2-yloctan-2-yl]-2,3,4,7,8,9,11,12,14,15,16,17-dodecahydro-1H-cyclopenta[a]phenanthren-3-ol	Huang Qi	428.746	8.54	36.23	1	1	20.23	1.45	7	FALSE
JBD00665	L-	Huang Qi	174.206	-1.11	47.64	7	6	125.22	-0.49	6	FALSE
JBD00666	Prolinum	Huang Qi	115.134	-0.06	77.57	2	3	49.33	0.22	1	FALSE
JBD00018	palmitic acid	Huang Qi	256.432	6.37	19.3	1	2	37.3	1.09	14	FALSE
JBD00387	quercetin	Huang Qi	302.245	1.5	46.43	5	7	131.36	0.05	1	TRUE
JBD00219	vanillic acid	Huang Qi	168.152	1.15	35.47	2	4	66.76	0.43	2	FALSE
JBD00229	EIC	Huang Qi	280.454	6.39	41.9	1	2	37.3	1.16	14	FALSE
JBD00002	Mairin	Huang Qi	456.714	6.52	55.38	2	3	57.53	0.73	2	FALSE
JBD00391	Jaranol	Huang Qi	314.299	2.09	50.83	2	6	89.13	0.61	3	TRUE
JBD00673	Rhamnocitrin	Huang Qi	300.272	2.02	12.9	3	6	100.13	0.48	2	TRUE
JBD00005	alexandrin	Huang Qi	576.865	6.34	20.63	4	6	99.38	-0.2	9	FALSE
JBD00006	hederagenin	Huang Qi	414.719	8.08	36.91	1	1	20.23	1.32	6	FALSE
JBD00393	isorhamnetin	Huang Qi	316.272	1.76	49.6	4	7	120.36	0.31	2	TRUE
JBD00677	lupeol	Huang Qi	426.73	7.4	12.12	1	1	20.23	1.46	1	FALSE
JBD00678	3,9-di-O-methylnissolin	Huang Qi	314.342	2.89	53.74	0	5	46.15	1.18	3	TRUE
JBD00679	3-Hydroxy-2-picoline	Huang Qi	109.129	0.7	62.47	1	2	33.12	1.05	0	TRUE
JBD00248	(2S)-4-methoxy-7-methyl-2-[1-methyl-1-[(2S,3R,4S,5S,6R)-3,4,5-trihydroxy-6-methylol-tetrahydropyran-2-yl]oxy-ethyl]-2,3-dihydrofuro[3,2-g]chromen-5-one	Huang Qi	452.466	0.27	5.38	4	10	148.05	-0.8	5	FALSE
JBD00681	5'-hydroxyiso-muronulatol-2',5'-di-O-glucoside	Huang Qi	642.623	-0.95	41.72	9	16	246.68	-2.47	9	FALSE
JBD00682	5'-hydroxyiso-muronulatol-2',5'-di-O-glucoside_qt	Huang Qi	480.477	0.96	3.65	6	11	167.53	-1.11	6	FALSE
JBD00683	7,2'-dihydroxy-3',4'-dimethoxyisoflavone-7-O-β-D-glucoside	Huang Qi	476.445	0.4	16.16	5	11	168.28	-0.87	6	TRUE
JBD00684	7-hydroxy-3-(2-hydroxy-3,4-dimethoxy-phenyl)chromone	Huang Qi	314.299	2.3	5.45	2	6	89.13	0.58	3	TRUE
JBD00685	7-O-methylisomucronulatol	Huang Qi	316.358	3.38	74.69	1	5	57.15	1.08	4	TRUE
JBD00686	9,10-dimethoxypterocarpan-3-O-β-D-glucoside	Huang Qi	462.461	0.74	36.74	4	10	136.3	-0.63	5	TRUE
JBD00687	(6aR,11aR)-9,10-dimethoxy-6a,11a-dihydro-6H-benzofurano[3,2-c]chromen-3-ol	Huang Qi	300.315	2.64	64.26	1	5	57.15	0.93	2	TRUE
JBD00688	13-hydroxy-9,11-octadecadienoic acid	Huang Qi	296.454	5.29	35.6	2	3	57.53	0.44	14	FALSE
JBD00689	Arabinose,d	Huang Qi	150.135	-2.17	1.87	4	5	97.99	-1.59	4	FALSE
JBD00107	D-Galacturonic acid, homopolymer	Huang Qi	194.146	-2.48	29.75	5	7	135.29	-2	5	FALSE
JBD00107	DL-Glucuronic acid	Huang Qi	194.146	-2.48	3.35	5	7	135.29	-1.91	5	FALSE
JBD00692	Fucopyranose, L-	Huang Qi	164.162	-1.8	42.51	4	5	97.99	-1.32	4	FALSE
JBD00693	Bifendate	Huang Qi	418.364	2.56	31.1	0	10	107.98	0.15	7	TRUE
JBD00694	gamma-aminobutyric acid	Huang Qi	103.123	-0.62	24.09	3	3	63.32	-0.26	3	FALSE
JBD00106	FERULIC ACID (CIS)	Huang Qi	194.19	1.62	54.97	2	4	66.76	0.53	3	FALSE
JBD00696	daidzein	Huang Qi	254.245	2.33	19.44	2	4	70.67	0.59	1	TRUE
JBD00395	Ononin	Huang Qi	430.418	0.68	11.52	4	9	138.82	-0.74	5	TRUE
JBD00396	formononetin	Huang Qi	268.272	2.58	69.67	1	4	59.67	0.78	2	TRUE
JBD00699	Soyasaponin I	Huang Qi	943.152	0.97	2.06	11	18	294.98	-2.75	9	FALSE
JBD00700	choline	Huang Qi	104.174	-1.57	0.47	1	1	20.23	0.86	2	TRUE
JBD00701	GGB	Huang Qi	176.179	-1.84	54.95	7	7	134.45	-0.72	6	FALSE
JBD00702	(+)-Syringaresinol	Huang Qi	418.45	2.1	3.29	2	8	95.84	0.47	6	TRUE
JBD00703	cis-p-Coumarate	Huang Qi	164.163	1.64	45.98	2	3	57.53	0.46	2	FALSE
JBD00704	isoflavanone	Huang Qi	316.315	2.42	109.99	2	6	85.22	0.53	3	TRUE
JBD00018	Docosanoate	Huang Qi	340.594	9.11	15.69	1	2	37.3	1.21	20	FALSE
JBD00706	Flavaxin	Huang Qi	376.375	0.23	18.18	5	10	161.56	-1.52	5	FALSE
JBD00707	astragalosideI	Huang Qi	869.071	0.41	46.79	7	16	240.36	-2.28	11	FALSE
JBD00708	astragalosideI_qt	Huang Qi	706.925	2.16	12.34	4	11	161.21	-1.15	8	FALSE
JBD00709	astragalosideII	Huang Qi	827.033	0.03	46.06	8	15	234.29	-2.05	9	FALSE
JBD00710	astragalosideII_qt	Huang Qi	664.887	1.78	11.55	5	10	155.14	-1.05	6	FALSE
JBD00711	astragalosideⅢ	Huang Qi	784.995	-0.35	31.83	9	14	228.22	-2.26	7	FALSE
JBD00712	astragalosideⅢ_qt	Huang Qi	622.849	1.4	5.35	6	9	149.07	-1.26	4	FALSE
JBD00713	astragalosideⅣ	Huang Qi	784.995	-0.35	22.5	9	14	228.22	-2.11	7	FALSE
JBD00712	astragalosideⅣ_qt	Huang Qi	622.849	1.4	7.07	6	9	149.07	-1.11	4	FALSE
JBD00713	AstragalosideIV	Huang Qi	784.995	-0.35	17.74	9	14	228.22	-2.22	7	FALSE
JBD00712	AstragalosideIV_qt	Huang Qi	622.849	1.4	7.07	6	9	149.07	-0.85	4	FALSE
JBD00717	Astraisoflavanin	Huang Qi	464.477	1.22	18.37	5	10	147.3	-0.76	6	TRUE
JBD00718	Mucronulatol	Huang Qi	302.331	3.13	4.22	2	5	68.15	0.93	3	TRUE
JBD00711	astrachrysoside A	Huang Qi	768.995	0.54	24.55	8	13	207.99	-1.93	6	FALSE
JBD00720	Caffeate	Huang Qi	180.163	1.37	54.97	3	4	77.76	0.27	2	FALSE
JBD00397	rutin	Huang Qi	610.537	-1.45	3.2	10	16	269.43	-1.93	6	TRUE
JBD00722	Lariciresinol	Huang Qi	360.412	2.46	5.53	3	6	88.38	0.27	6	FALSE
JBD00398	Calycosin	Huang Qi	284.272	2.32	47.75	2	5	79.9	0.52	2	TRUE
JBD00724	3'-Hydroxy-4'-methoxyisoflavone-7-O-beta-D-glucoside	Huang Qi	446.418	0.41	10.05	5	10	159.05	-0.93	5	TRUE
JBD00725	astrasieversianin XV	Huang Qi	901.114	-0.7	11.19	10	17	266.91	-2.72	8	FALSE
JBD00689	XLS	Huang Qi	150.135	-2.17	51.08	4	5	97.99	-1.27	4	FALSE
JBD00109	nicotinic acid	Huang Qi	123.113	0.28	47.65	1	3	50.19	0.34	1	TRUE
JBD00008	kaempferol	Huang Qi	286.245	1.77	41.88	4	6	111.13	0.26	1	TRUE
JBD00729	rhamnocitrin-3-O-glucoside	Huang Qi	462.418	-0.07	2.87	6	11	179.28	-1.34	5	TRUE
JBD00730	RAM	Huang Qi	164.162	-1.63	50.5	4	5	90.15	-1.21	0	TRUE
JBD00731	asernestioside A	Huang Qi	931.141	-1.21	11.07	11	18	287.14	-3.03	9	FALSE
JBD00711	asernestioside A_qt	Huang Qi	768.995	0.54	24.55	8	13	207.99	-1.95	6	FALSE
JBD00733	asernestioside B	Huang Qi	973.178	-0.83	12.54	10	19	293.21	-2.86	11	FALSE
JBD00734	asernestioside B_qt	Huang Qi	811.033	0.92	14.03	7	14	214.06	-1.81	8	FALSE
JBD00735	Crystal VI	Huang Qi	132.122	-1.85	83.96	5	5	106.41	-0.88	3	FALSE
JBD00736	betaine	Huang Qi	118.158	-2.04	40.92	0	2	40.13	-0.77	2	TRUE
JBD00249	coumarin	Huang Qi	146.147	1.9	29.17	0	2	30.21	1.2	0	TRUE
JBD00738	linolenic acid	Huang Qi	278.438	5.95	45.01	1	2	37.3	1.21	13	FALSE
JBD00739	FA	Huang Qi	441.41	0.01	68.96	7	13	213.28	-1.5	9	FALSE
JBD00740	acetylastragaloside I	Huang Qi	911.109	0.79	43.54	6	17	246.43	-2.18	13	FALSE
JBD00741	acetylastragaloside I_qt	Huang Qi	748.963	2.54	30.75	3	12	167.28	-1.07	10	FALSE
JBD00422	(Z)-1-(2,4-dihydroxyphenyl)-3-(4-hydroxyphenyl)prop-2-en-1-one	Huang Qi	256.261	2.9	87.51	3	4	77.76	0.2	3	TRUE
JBD00400	Hirsutrin	Huang Qi	464.391	-0.59	1.86	8	12	210.51	-1.66	4	FALSE
JBD00744	(3R)-3-(2-hydroxy-3,4-dimethoxyphenyl)chroman-7-ol	Huang Qi	302.331	3.13	67.67	2	5	68.15	0.96	3	TRUE
JBD00745	isomucronulatol-7,2'-di-O-glucosiole	Huang Qi	626.623	-0.68	49.28	8	15	226.45	-2.22	9	TRUE
JBD00746	isomucronulatol-7,2'-di-O-glucosiole_qt	Huang Qi	464.477	1.22	23.42	5	10	147.3	-0.66	6	FALSE
JBD00747	LUPENONE	Huang Qi	424.714	7.36	11.66	0	1	17.07	1.48	1	FALSE
JBD00748	1,7-Dihydroxy-3,9-dimethoxy pterocarpene	Huang Qi	314.299	3.11	39.05	2	6	81.29	0.89	2	TRUE
JBD00749	Heriguard	Huang Qi	354.32	-0.42	11.93	6	9	164.75	-1.03	5	FALSE
JBD00750	isoferulic acid	Huang Qi	194.19	1.62	50.83	2	4	66.76	0.49	3	FALSE
JBD00086	Hemo-sol	Jiang Huang	136.238	3.5	39.84	0	0	0	1.83	1	FALSE
JBD00752	alpha-Curcumene	Jiang Huang	202.341	5.34	4.68	0	0	0	1.93	4	FALSE
JBD00290	beta-caryophyllene	Jiang Huang	204.357	4.75	29.7	0	0	0	1.83	0	FALSE
JBD00754	γ-elemene	Jiang Huang	204.357	4.93	23.79	0	0	0	1.87	2	FALSE
JBD00755	ZINC01609418	Jiang Huang	222.373	4.31	21.62	1	1	20.23	1.41	4	FALSE
JBD00213	()-Borneol	Jiang Huang	154.254	1.98	81.8	1	1	20.23	1.22	0	FALSE
JBD00110	Stigmasterol	Jiang Huang	412.703	7.64	43.83	1	1	20.23	1.44	5	FALSE
JBD00403	anethole	Jiang Huang	148.206	2.77	32.49	0	1	9.23	1.75	2	FALSE
JBD00093	TMH	Jiang Huang	136.238	2.87	46.25	0	0	0	1.82	0	FALSE
JBD00006	campesterol	Jiang Huang	400.692	7.63	37.58	1	1	20.23	1.31	5	FALSE
JBD00014	(-)-alpha-cedrene	Jiang Huang	204.357	4.12	55.56	0	0	0	1.81	0	FALSE
JBD00762	demethoxycurrcumin	Jiang Huang	338.364	3.24	4.37	2	5	83.83	0.3	7	FALSE
JBD00752	(+)-alpha-Curcumene	Jiang Huang	202.341	5.34	26.56	0	0	0	1.93	4	FALSE
JBD00762	TNP00001	Jiang Huang	368.391	3.22	4.37	2	6	93.06	0.35	8	FALSE
JBD00765	(1S,6R,7R)-4-isopropylidene-1-methyl-7-(3-oxobutyl)norcaran-3-one	Jiang Huang	234.341	2.23	34.17	0	2	34.14	0.91	3	TRUE
JBD00766	(5R,6R)-5-isopropenyl-3,6-dimethyl-6-vinyl-5,7-dihydrobenzofuran-4-one	Jiang Huang	230.309	3.31	57.05	0	2	30.21	1.28	2	TRUE
JBD00767	BRN 3094585	Jiang Huang	234.341	3.27	87.82	1	2	29.46	1.14	0	TRUE
JBD00768	curcumol	Jiang Huang	236.357	2.79	103.55	1	2	29.46	1.12	1	FALSE
JBD00272	()-beta-Pinene	Jiang Huang	136.238	2.93	44.77	0	0	0	1.85	0	FALSE
JBD00770	Germacron	Jiang Huang	218.341	4.33	32.5	0	1	17.07	1.33	0	FALSE
JBD00771	cineole	Jiang Huang	154.254	2.16	59.96	0	1	9.23	1.55	0	TRUE
JBD00772	(1S,4E,10S)-8-isopropylidene-1,5-dimethyl-11-oxabicyclo[8.1.0]undec-4-en-7-one	Jiang Huang	234.341	3.09	27.26	0	2	29.6	0.94	0	FALSE
JBD00773	(5S)-5-[(1R)-1,5-dimethylhex-4-enyl]-2-methylcyclohexa-1,3-diene	Jiang Huang	204.357	5.08	16.66	0	0	0	1.9	4	FALSE
JBD00774	(6R)-2-methyl-6-(4-methylphenyl)hept-2-en-4-one	Jiang Huang	216.325	4.2	40.84	0	1	17.07	1.59	4	FALSE
JBD00775	bisdemethoxycurcumin	Jiang Huang	308.337	3.26	3.55	2	4	74.6	0.35	6	FALSE
JBD00762	demethoxycurcumin	Jiang Huang	338.364	3.24	4.37	2	5	83.83	0.31	7	FALSE
JBD00777	(6Z,10S)-3-isopropylidene-6,10-dimethyl-cyclodec-6-ene-1,4-quinone	Jiang Huang	234.341	3.23	35.77	0	2	34.14	0.97	0	FALSE
JBD00778	4-methoxy-5-hydroxybis	Jiang Huang	266.384	2.48	53.67	1	3	46.53	0.6	5	FALSE
JBD00779	(3S,3aS,8aR)-3-hydroxy-5-isopropylidene-3-methyl-8-methylene-2,3a,4,8a-tetrahydro-1H-azulen-6-one	Jiang Huang	234.341	2.64	46.11	1	2	37.3	0.6	0	TRUE
JBD00780	ar-tumerone	Jiang Huang	214.352	5.39	29.47	0	0	0	1.93	4	FALSE
JBD00781	dihydrocurcumin	Jiang Huang	370.407	3.38	5.91	3	6	96.22	0.62	8	FALSE
JBD00782	(3S,3aS,8aS)-3-hydroxy-5-isopropylidene-3,8-dimethyl-2,3a,4,8a-tetrahydro-1H-azulen-6-one	Jiang Huang	234.341	3	25.01	1	2	37.3	0.73	0	TRUE
JBD00006	CLR	Jiang Huang	386.665	7.38	37.87	1	1	20.23	1.43	5	FALSE
JBD00784	α-turmerone	Jiang Huang	218.341	3.94	31.47	0	1	17.07	1.52	4	FALSE
JBD00785	turmeronol A	Jiang Huang	232.325	3.93	59.42	1	2	37.3	1.19	4	TRUE
JBD00786	(6S)-2-methyl-6-[(1S)-4-methylene-1-cyclohex-2-enyl]hept-2-en-4-one	Jiang Huang	218.341	3.99	43.91	0	1	17.07	1.56	4	FALSE
JBD00787	(3R,6E,10S)-3-isopropyl-6,10-dimethylcyclodec-6-ene-1,4-dione	Jiang Huang	236.357	3.07	22.21	0	2	34.14	0.89	1	FALSE
JBD00788	2,5-dihydroxybisabola-3,10-diene	Jiang Huang	224.346	2.94	23.6	2	2	40.46	0.61	4	FALSE
JBD00789	zedoarondiol	Jiang Huang	252.357	1.75	59.37	2	3	57.53	0.23	0	TRUE
JBD00790	procurcumadiol	Jiang Huang	250.341	2.06	69.82	2	3	57.53	0.43	0	TRUE
JBD00782	(3S,3aS,8aR)-3-hydroxy-5-isopropylidene-3,8-dimethyl-2,3a,4,8a-tetrahydro-1H-azulen-6-one	Jiang Huang	234.341	3	34.4	1	2	37.3	0.67	0	TRUE
JBD00792	(6S)-6-[(1R,4S,5S)-4,5-dihydroxy-4-methyl-1-cyclohex-2-enyl]-2-methylhept-2-en-4-one	Jiang Huang	252.357	2.07	36.92	2	3	57.53	0.18	4	FALSE
JBD00793	bisacumol	Jiang Huang	218.341	4.24	31.41	1	1	20.23	1.41	4	FALSE
JBD00794	4-hydroxybisabola-2,10-diene-9-one	Jiang Huang	232.411	5.59	27.8	0	0	0	1.83	4	FALSE
JBD00795	4,5-dihydroxybisabola-2,10-diene	Jiang Huang	238.373	3.22	22.38	2	2	40.46	0.85	4	FALSE
JBD00796	turmeronol B	Jiang Huang	232.325	3.93	35.84	1	2	37.3	1.25	4	TRUE
JBD00117	bergamotene	Jiang Huang	204.357	4.75	28.51	0	0	0	1.86	3	FALSE
JBD00143	beta-Bisabolene	Jiang Huang	204.357	5.33	29.59	0	0	0	1.88	4	FALSE
JBD00799	Dicumene	Jiang Huang	238.374	5.18	38.08	0	0	0	1.92	3	TRUE
JBD00786	Curlone	Jiang Huang	218.341	3.99	32.52	0	1	17.07	1.54	4	FALSE
JBD00801	Ethylpalmitate	Jiang Huang	284.486	6.97	18.99	0	2	26.3	1.41	16	FALSE
JBD00802	germacrone-13-al	Jiang Huang	232.325	3.49	42	0	2	34.14	0.8	1	FALSE
JBD00018	Arachic acid	Qiang Huo	312.54	8.19	16.66	1	2	37.3	1.18	18	FALSE
JBD00316	D-Camphene	Qiang Huo	136.238	2.93	34.98	0	0	0	1.81	0	FALSE
JBD00086	Hemo-sol	Qiang Huo	136.238	3.5	39.84	0	0	0	1.83	1	FALSE
JBD00215	beta-Eudesmol	Qiang Huo	222.373	3.72	26.09	1	1	20.23	1.32	1	FALSE
JBD00807	2-[(1R,3S,4S)-3-isopropenyl-4-methyl-4-vinylcyclohexyl]propan-2-ol	Qiang Huo	222.373	3.7	19.03	1	1	20.23	1.37	3	FALSE
JBD00087	beta-Selinene	Qiang Huo	204.357	4.81	24.39	0	0	0	1.83	1	FALSE
JBD00754	γ-elemene	Qiang Huo	204.357	4.93	23.79	0	0	0	1.87	2	FALSE
JBD00088	Scopoletol	Qiang Huo	192.174	1.62	27.77	1	4	59.67	0.71	1	TRUE
JBD00018	palmitic acid	Qiang Huo	256.432	6.37	19.3	1	2	37.3	1.09	14	FALSE
JBD00219	vanillic acid	Qiang Huo	168.152	1.15	35.47	2	4	66.76	0.43	2	FALSE
JBD00091	Cymol	Qiang Huo	134.222	3.51	27.2	0	0	0	1.86	1	TRUE
JBD00220	dec-2-enal	Qiang Huo	154.254	3.66	18.55	0	1	17.07	1.4	7	FALSE
JBD00093	(-)-alpha-Pinene	Qiang Huo	136.238	2.87	46.25	0	0	0	1.85	0	FALSE
JBD00272	(-)-nopinene	Qiang Huo	136.238	2.93	44.84	0	0	0	1.8	0	FALSE
JBD00228	Acetate C-8	Qiang Huo	172.27	3.18	18.43	0	2	26.3	1.24	8	FALSE
JBD00094	beta-Chamigrene	Qiang Huo	204.357	4.71	31.99	0	0	0	1.82	0	FALSE
JBD00755	ZINC01609418	Qiang Huo	222.373	4.31	21.62	1	1	20.23	1.41	4	FALSE
JBD00820	()-2-Carene	Qiang Huo	136.238	2.87	46.69	0	0	0	1.89	0	FALSE
JBD00821	Guaiol	Qiang Huo	222.373	3.91	38.77	1	1	20.23	1.36	1	TRUE
JBD00233	L-Bornyl acetate	Qiang Huo	196.292	2.35	65.52	0	2	26.3	1.29	2	FALSE
JBD00095	Myrcene	Qiang Huo	136.238	3.69	24.96	0	0	0	1.84	4	FALSE
JBD00824	(S)-(+)-alpha-Phellandrene	Qiang Huo	136.238	3.25	27.9	0	0	0	1.87	1	FALSE
JBD00097	p-Ocimene	Qiang Huo	136.238	3.63	15.06	0	0	0	1.85	3	FALSE
JBD00098	Moslene	Qiang Huo	136.238	3.45	33.02	0	0	0	1.88	1	TRUE
JBD00100	()-alpha-Terpineol	Qiang Huo	154.254	2.42	46.3	1	1	20.23	1.28	1	FALSE
JBD00213	()-Borneol	Qiang Huo	154.254	1.98	81.8	1	1	20.23	1.22	0	FALSE
JBD00101	o-Thymol	Qiang Huo	150.222	3.24	43.28	1	1	20.23	1.58	1	TRUE
JBD00238	Tereben	Qiang Huo	136.238	3.64	29.62	0	0	0	1.86	0	FALSE
JBD00240	(1S,5S)-1-isopropyl-4-methylenebicyclo[3.1.0]hexane	Qiang Huo	136.238	2.93	46.21	0	0	0	1.83	1	FALSE
JBD00102	CHEBI:7	Qiang Huo	136.238	2.87	45.2	0	0	0	1.84	0	FALSE
JBD00018	Undekansaeure	Qiang Huo	186.297	4.09	30.14	1	2	37.3	0.98	9	FALSE
JBD00018	caprylic acid	Qiang Huo	144.216	2.72	16.4	1	2	37.3	0.9	6	FALSE
JBD00018	lauric acid	Qiang Huo	200.324	4.54	23.59	1	2	37.3	1.02	10	FALSE
JBD00005	Sitogluside	Qiang Huo	576.865	6.34	20.63	4	6	99.38	-0.14	9	FALSE
JBD00006	beta-sitosterol	Qiang Huo	414.719	8.08	36.91	1	1	20.23	1.32	6	FALSE
JBD00006	sitosterol	Qiang Huo	414.719	8.08	36.91	1	1	20.23	1.32	6	FALSE
JBD00106	FER	Qiang Huo	194.19	1.62	39.56	2	4	66.76	0.47	3	FALSE
JBD00703	cis-p-Coumarate	Qiang Huo	164.163	1.64	45.98	2	3	57.53	0.46	2	FALSE
JBD00018	Docosanoate	Qiang Huo	340.594	9.11	15.69	1	2	37.3	1.21	20	FALSE
JBD00249	coumarin	Qiang Huo	146.147	1.9	29.17	0	2	30.21	1.2	0	TRUE
JBD00112	Farnesene	Qiang Huo	204.357	5.52	17.42	0	0	0	1.95	7	FALSE
JBD00093	TMH	Qiang Huo	136.238	2.87	46.25	0	0	0	1.82	0	FALSE
JBD00018	Melissic acid	Qiang Huo	452.81	12.75	13.22	1	2	37.3	1.31	28	FALSE
JBD00846	O-Methylthymol	Qiang Huo	164.249	3.49	47.65	0	1	9.23	1.75	2	TRUE
JBD00847	Dehydro-p-cymene	Qiang Huo	132.206	3.31	11.63	0	0	0	1.88	1	FALSE
JBD00275	()-Terpinen-4-ol	Qiang Huo	154.254	2.55	81.41	1	1	20.23	1.36	1	FALSE
JBD00254	delta-amorphene	Qiang Huo	204.357	4.94	17.95	0	0	0	1.85	1	FALSE
JBD00018	Carboceric acid	Qiang Huo	410.729	11.39	13.96	1	2	37.3	1.25	25	FALSE
JBD00018	Montanic acid	Qiang Huo	424.756	11.84	13.69	1	2	37.3	1.28	26	FALSE
JBD00018	NONACOSANOIC ACID	Qiang Huo	438.783	12.3	13.44	1	2	37.3	1.3	27	FALSE
JBD00018	PENTACOSANOIC ACID	Qiang Huo	382.675	10.47	14.57	1	2	37.3	1.26	23	FALSE
JBD00018	Ceric acid	Qiang Huo	396.702	10.93	14.24	1	2	37.3	1.26	24	FALSE
JBD00018	lignoceric acid	Qiang Huo	368.648	10.02	14.9	1	2	37.3	1.24	22	FALSE
JBD00257	hexanal	Qiang Huo	100.162	1.85	55.71	0	1	17.07	1.25	4	FALSE
JBD00259	PENTYLFURAN	Qiang Huo	138.211	3.12	54.59	0	1	13.14	1.72	4	TRUE
JBD00858	β-terpineol	Qiang Huo	154.254	2.47	47.89	1	1	20.23	1.29	1	FALSE
JBD00262	m-Cymol	Qiang Huo	134.222	3.51	48.85	0	0	0	1.88	1	TRUE
JBD00115	WLN: VH6	Qiang Huo	114.189	2.31	19.59	0	1	17.07	1.29	5	FALSE
JBD00264	WLN: VHR	Qiang Huo	106.125	1.59	32.63	0	1	17.07	1.32	1	FALSE
JBD00031	OYA	Qiang Huo	128.216	2.77	19.07	0	1	17.07	1.3	6	FALSE
JBD00268	trans-2,4-decadienal	Qiang Huo	152.238	3.21	51.03	0	1	17.07	1.4	6	FALSE
JBD00703	p-coumaric acid	Qiang Huo	164.163	1.64	43.29	2	3	57.53	0.46	2	FALSE
JBD00017	sucrose	Qiang Huo	342.308	-4.31	7.17	8	11	189.53	-2.89	5	FALSE
JBD00018	stearic acid	Qiang Huo	284.486	7.28	17.83	1	2	37.3	1.15	16	FALSE
JBD00271	methyl palmitate	Qiang Huo	270.459	6.62	18.09	0	2	26.3	1.37	15	FALSE
JBD00868	Terpilene	Qiang Huo	136.238	3.45	33.95	0	0	0	1.84	1	FALSE
JBD00274	2-NONANONE	Qiang Huo	142.243	2.7	8.51	0	1	17.07	1.34	6	FALSE
JBD00870	epi-10- .gamma.-Eudesmol	Qiang Huo	222.373	3.86	28.1	1	1	20.23	1.47	1	TRUE
JBD00143	beta-Bisabolene	Qiang Huo	204.357	5.33	29.59	0	0	0	1.88	4	FALSE
JBD00273	5-isopropyl-2-methylbicyclo[3.1.0]hex-2-ene	Qiang Huo	136.238	2.87	47.19	0	0	0	1.82	1	FALSE
JBD00097	cis-beta-Ocimene	Qiang Huo	136.238	3.63	25.38	0	0	0	1.85	3	FALSE
JBD00279	2-[(1R)-2,2,3-trimethyl-1-cyclopent-3-enyl]ethanal	Qiang Huo	152.238	2.19	45.71	0	1	17.07	1.31	2	FALSE
JBD00281	muurolene	Qiang Huo	204.357	4.75	19.5	0	0	0	1.84	1	FALSE
JBD00228	Decyl acetate	Qiang Huo	200.324	4.09	25.07	0	2	26.3	1.28	10	FALSE
JBD00877	(1R,2R,4S)-2,4-diisopropenyl-1-methyl-1-vinylcyclohexane	Qiang Huo	204.357	4.79	5.58	0	0	0	1.85	3	FALSE
JBD00271	Methyl myristate	Qiang Huo	242.405	5.71	19.68	0	2	26.3	1.36	13	FALSE
JBD00018	myristic acid	Qiang Huo	228.378	5.46	21.18	1	2	37.3	1.07	12	FALSE
JBD00018	PENTADECYLIC ACID	Qiang Huo	242.405	5.91	20.18	1	2	37.3	1.08	13	FALSE
JBD00018	Daturic acid	Qiang Huo	270.459	6.82	18.51	1	2	37.3	1.12	15	FALSE
JBD00290	Isocaryophyllene	Qiang Huo	204.357	4.75	27.3	0	0	0	1.83	0	FALSE
JBD00883	9,17-OCTADECADIENAL (Z)	Qiang Huo	264.454	6.49	38.26	0	1	17.07	1.5	15	FALSE
JBD00175	copaene	Qiang Huo	204.357	4.17	29.47	0	0	0	1.81	1	FALSE
JBD00885	delta-elemene	Qiang Huo	204.357	4.73	26.98	0	0	0	1.84	3	TRUE
JBD00018	NON	Qiang Huo	172.27	3.63	26.74	1	2	37.3	0.96	8	FALSE
JBD00034	METHYL LINOLEATE	Qiang Huo	294.481	6.64	41.93	0	2	26.3	1.44	15	FALSE
JBD00271	Methyl stearate	Qiang Huo	298.513	7.53	16.8	0	2	26.3	1.41	17	FALSE
JBD00297	Falcarindiol	Qiang Huo	260.379	4.71	39.3	2	2	40.46	0.37	8	FALSE
JBD00298	Ammidin	Qiang Huo	270.288	3.65	34.55	0	4	52.58	1.13	3	TRUE
JBD00299	isoimperatorin	Qiang Huo	270.288	3.65	45.46	0	4	52.58	0.97	3	TRUE
JBD00300	Marmesin	Qiang Huo	246.266	2.03	50.28	1	4	59.67	0.52	1	TRUE
JBD00301	Majudin	Qiang Huo	216.196	2.19	42.21	0	4	52.58	0.94	1	TRUE
JBD00894	Bergaptin	Qiang Huo	338.407	5.48	41.73	0	4	52.58	1.12	6	FALSE
JBD00895	Xanthotoxol	Qiang Huo	202.169	1.94	29.21	1	4	63.58	0.7	0	TRUE
JBD00749	Heriguard	Qiang Huo	354.32	-0.42	11.93	6	9	164.75	-1.03	5	FALSE
JBD00897	Cnidilin	Qiang Huo	300.315	3.64	32.69	0	5	61.81	1.03	4	TRUE
JBD00018	TRICOSANOIC ACID	Qiang Huo	354.621	9.56	15.29	1	2	37.3	1.18	21	FALSE
JBD00129	()-Cuparene	Qiang Huo	202.341	4.72	38.26	0	0	0	1.88	1	FALSE
JBD00130	cis-Thujopsene	Qiang Huo	204.357	4.08	56.43	0	0	0	1.84	0	FALSE
JBD00901	thymol	Qiang Huo	150.222	3.24	41.47	1	1	20.23	1.6	1	TRUE
JBD00902	hexanoic acid	Qiang Huo	116.162	1.81	73.08	1	2	37.3	0.8	4	FALSE
JBD00903	alpha-Cubebene	Qiang Huo	204.357	4.17	16.73	0	0	0	1.83	1	FALSE
JBD00904	β-sesquiphellandrene	Qiang Huo	204.357	5.14	23.68	0	0	0	1.89	4	FALSE
JBD00905	(1S,4R,5R)-1-isopropyl-4-methyl-4-bicyclo[3.1.0]hexanol	Qiang Huo	154.254	1.91	27.22	1	1	20.23	1.17	1	TRUE
JBD00906	1,3,8-p-Menthatriene	Qiang Huo	134.222	3.25	35.86	0	0	0	1.86	1	FALSE
JBD00907	(2R,4aR)-2-isopropenyl-4a,8-dimethyl-2,3,4,5,6,7-hexahydro-1H-naphthalene	Qiang Huo	204.357	4.95	22.13	0	0	0	1.86	1	FALSE
JBD00908	PLO	Qiang Huo	316.487	3.49	14.07	1	2	37.3	0.69	1	FALSE
JBD00311	1H-Cycloprop(e)azulen-7-ol, decahydro-1,1,7-trimethyl-4-methylene-, (1aR-(1aalpha,4aalpha,7beta,7abeta,7balpha))-	Qiang Huo	220.357	3.01	82.33	1	1	20.23	1.37	0	TRUE
JBD00312	Heptan	Qiang Huo	100.205	3.57	41.8	0	0	0	1.77	4	FALSE
JBD00354	Exceparl M-OL	Qiang Huo	296.497	7.09	31.9	0	2	26.3	1.39	16	FALSE
JBD00912	himachalene	Qiang Huo	204.357	4.89	17.59	0	0	0	1.87	0	FALSE
JBD00913	3691-11-0	Qiang Huo	204.357	4.99	23.66	0	0	0	1.86	1	FALSE
JBD00914	Skimmetin	Qiang Huo	162.147	1.63	27.37	1	3	50.44	0.74	0	TRUE
JBD00319	Phellopterin	Qiang Huo	300.315	3.64	40.19	0	5	61.81	0.98	4	TRUE
JBD00916	Cumalic acid	Qiang Huo	140.098	-0.11	43.1	1	4	67.51	-0.01	1	TRUE
JBD00917	Diosmetin	Qiang Huo	300.272	2.32	31.14	3	6	100.13	0.46	2	TRUE
JBD00918	WLN: QV4	Qiang Huo	102.135	1.35	70.74	1	2	37.3	0.78	3	FALSE
JBD00143	(4S)-1-methyl-4-(6-methylhepta-1,5-dien-2-yl)cyclohexene	Qiang Huo	204.357	5.33	20.3	0	0	0	1.89	4	FALSE
JBD00920	BZM	Qiang Huo	212.25	3.27	18.64	0	2	26.3	1.36	4	FALSE
JBD00018	nonanoic acid	Qiang Huo	158.243	3.17	40.51	1	2	37.3	0.92	7	FALSE
JBD00922	Prenal	Qiang Huo	84.119	1.36	48.87	0	1	17.07	1.23	1	FALSE
JBD00220	2-Decenal	Qiang Huo	154.254	3.66	18.56	0	1	17.07	1.38	7	FALSE
JBD00924	WLN: QR BVO1R	Qiang Huo	228.25	3	7.81	1	3	46.53	0.96	4	FALSE
JBD00925	Tyranton	Qiang Huo	116.162	-0.09	58.34	1	2	37.3	0.49	2	TRUE
JBD00146	CADINENE	Qiang Huo	204.357	4.75	17.12	0	0	0	1.88	1	FALSE
JBD00927	aristolene	Qiang Huo	204.357	4.12	52.2	0	0	0	1.81	0	FALSE
JBD00928	Anizol	Qiang Huo	108.141	1.81	19.88	0	1	9.23	1.68	1	TRUE
JBD00929	Prenol	Qiang Huo	86.135	1.11	66.69	1	1	20.23	1	1	FALSE
JBD00930	(8S)-8-(2-hydroxypropan-2-yl)-8,9-dihydrofuro[2,3-h]chromen-2-one	Qiang Huo	246.266	2.03	32.11	1	4	59.67	0.46	1	TRUE
JBD00354	methyl (Z)-icos-11-enoate	Qiang Huo	324.551	8	29.49	0	2	26.3	1.41	18	FALSE
JBD00271	Methyl icosanoate	Qiang Huo	326.567	8.44	15.79	0	2	26.3	1.43	19	FALSE
JBD00933	2,6-Dimethyl-1,3,5,7-octatetraene, E,E-	Qiang Huo	134.222	3.24	11.71	0	0	0	1.87	3	TRUE
JBD00113	Naphthalene, 1,2,3,4,4a,5,6,8a-octahydro-7-methyl-4-methylene-1-(1-methylethyl)-, (1alpha,4abeta,8aalpha)-	Qiang Huo	204.357	4.8	20.21	0	0	0	1.87	1	FALSE
JBD00935	(6S)-1-isopropyl-3-isopropylidene-6-methyl-6-vinylcyclohexene	Qiang Huo	204.357	4.88	21.72	0	0	0	1.88	2	FALSE
JBD00936	[(1R,5S)-7,7-dimethyl-4-bicyclo[3.1.1]hept-3-enyl]methyl acetate	Qiang Huo	194.276	2.16	24.6	0	2	26.3	1.22	3	FALSE
JBD00018	TDA	Qiang Huo	214.351	5	22.32	1	2	37.3	1.04	11	FALSE
JBD00938	heptanoic acid	Qiang Huo	130.189	2.26	13.38	1	2	37.3	0.87	5	FALSE
JBD00939	alpha-Eudesmol	Qiang Huo	222.373	3.67	25.02	1	1	20.23	1.31	1	FALSE
JBD00113	(1R,4aR,8aS)-1-isopropyl-7-methyl-4-methylene-2,3,4a,5,6,8a-hexahydro-1H-naphthalene	Qiang Huo	204.357	4.8	21.35	0	0	0	1.84	1	FALSE
JBD00025	Ethol	Qiang Huo	242.448	6.45	13.32	1	1	20.23	1.31	14	FALSE
JBD00302	nodakenin	Qiang Huo	408.412	0.28	57.12	4	9	138.82	-0.79	4	FALSE
JBD00300	Marmesine	Qiang Huo	246.266	2.03	84.77	1	4	59.67	0.43	1	TRUE
JBD00635	12-methyltetradecanoate	Qiang Huo	256.432	5.96	17.36	0	2	26.3	1.35	13	FALSE
JBD00154	ANN	Qiang Huo	152.152	1.42	29.69	1	3	46.53	0.69	2	TRUE
JBD00946	bergaptol	Qiang Huo	202.169	1.94	24.22	1	4	63.58	0.66	0	TRUE
JBD00018	Nonadecylic acid	Qiang Huo	298.513	7.74	17.21	1	2	37.3	1.16	17	FALSE
JBD00948	APIOL	Qiang Huo	222.244	2.57	16.82	0	4	36.92	1.23	4	TRUE
JBD00949	DIMETHYLALLYLUMBELLIFERONE, 0-	Qiang Huo	230.266	3.35	22.55	0	3	39.44	1.17	3	TRUE
JBD00013	Cyclotetradecane	Qiang Huo	196.378	6.39	27.72	0	0	0	1.81	0	TRUE
JBD00951	30469-22-8	Qiang Huo	152.238	1.77	49.95	0	1	17.07	1.3	0	FALSE
JBD00952	19435-97-3	Qiang Huo	222.373	3.78	33.04	1	1	20.23	1.32	1	FALSE
JBD00206	Coniferyl ferulate	Qiang Huo	356.38	3.64	4.54	2	6	85.22	0.71	8	FALSE
JBD00018	Henicosanoic acid	Qiang Huo	326.567	8.65	16.14	1	2	37.3	1.15	19	FALSE
JBD00955	Isohexanol	Qiang Huo	102.178	1.68	53.21	1	1	20.23	1.07	3	FALSE
JBD00260	11Z-hexadecenoic acid	Qiang Huo	254.416	5.92	35.78	1	2	37.3	1.13	13	FALSE
JBD00349	(1S,4R,4aR,8aR)-1-isopropyl-4,7-dimethyl-2,3,4,5,6,8a-hexahydro-1H-naphthalen-4a-ol	Qiang Huo	222.373	3.91	62.54	1	1	20.23	1.49	1	FALSE
JBD00958	Apple oil	Qiang Huo	172.27	2.98	22.26	0	2	26.3	1.25	6	FALSE
JBD00959	2-[(2R,8R,8aS)-8,8a-dimethyl-2,3,4,6,7,8-hexahydro-1H-naphthalen-2-yl]propan-2-ol	Qiang Huo	222.373	3.67	30.28	1	1	20.23	1.33	1	TRUE
JBD00960	NK	Qiang Huo	122.125	1.32	32.1	1	2	37.3	0.89	1	TRUE
JBD00961	KYNA	Qiang Huo	189.173	1.78	44.72	2	4	70.42	0.33	1	TRUE
JBD00372	nodakenetin	Qiang Huo	231.274	3.18	68.62	0	3	39.44	1.08	1	TRUE
JBD00963	14-methylhexadecaoic acid methyl ester	Qiang Huo	282.47	6.43	37.72	0	2	26.3	1.4	14	FALSE
JBD00964	4,8,12-trimethyltridecanoic acid methyl ester	Qiang Huo	270.459	6.01	10.65	0	2	26.3	1.31	12	FALSE
JBD00965	6'-Feruloylnodakenin	Qiang Huo	584.586	2.51	32.02	4	12	174.35	-0.84	9	FALSE
JBD00966	8-geranoxy-5-methoxypsoralen	Qiang Huo	369.442	5.46	40.97	0	5	61.81	1.13	7	FALSE
JBD00967	Bergaptol-O-β-D-glucopyranoside	Qiang Huo	364.315	0.03	15.95	4	9	142.73	-0.98	3	TRUE
JBD00968	anisocoumarin,h	Qiang Huo	315.393	4.07	20.59	1	4	59.67	0.61	6	TRUE
JBD00969	chrysoeriol,7-rutinoside	Qiang Huo	609.572	-0.45	12.7	8	15	238.2	-1.66	7	TRUE
JBD00970	coumarin,glycoside	Qiang Huo	535.577	1.66	33.07	5	11	172.19	-1.28	10	FALSE
JBD00971	Demethylfuropinnarin	Qiang Huo	270.288	3.4	41.31	1	4	63.58	0.88	2	TRUE
JBD00972	diversoside	Qiang Huo	495.555	1.36	24.3	5	10	159.05	-1.08	10	FALSE
JBD00973	diversoside_qt	Qiang Huo	332.401	3.11	67.57	2	5	79.9	0.14	7	TRUE
JBD00974	isoimperatorin	Qiang Huo	285.323	3.97	23.55	0	4	52.58	1.05	4	TRUE
JBD00302	marmesinin	Qiang Huo	409.42	0.28	14.62	4	9	138.82	-0.92	4	FALSE
JBD00976	notopterol	Qiang Huo	353.442	5.73	8.71	0	4	52.58	1.13	6	TRUE
JBD00977	notoptol	Qiang Huo	355.415	4.07	62.97	1	5	72.81	0.54	6	TRUE
JBD00978	2-(4-hydroxyphenyl)ethyl 4-methoxybenzoate	Qiang Huo	272.304	3.31	36.63	1	4	55.76	0.85	6	FALSE
JBD00979	p-Hydroxyphenethyl trans-ferulate	Qiang Huo	314.342	3.51	5.05	2	5	75.99	0.66	7	FALSE
JBD00980	Phenyethyl 3-methylcaffeate	Qiang Huo	298.342	3.77	9.28	1	4	55.76	0.97	7	FALSE
JBD00981	phenethyl,vanillate	Qiang Huo	302.331	3.29	8.68	1	5	64.99	0.85	7	FALSE
JBD00982	Pterostilbene	Qiang Huo	256.304	3.52	77.54	1	3	38.69	1.2	4	TRUE
JBD00983	cis-Verbenyl acetate	Qiang Huo	194.276	2.22	31.73	0	2	26.3	1.23	2	FALSE
JBD00984	β-cedrene	Qiang Huo	204.357	4.18	56.53	0	0	0	1.82	0	TRUE
JBD00870	(2R-cis)-1,2,3,4,4a,5,6,7-Octahydro-alpha,alpha,4a,8-tetramethyl-2-naphthalenemethanol	Qiang Huo	222.373	3.86	24.28	1	1	20.23	1.33	1	TRUE
JBD00986	6-methoxy-2-oxo-2H-chromen-7-yl beta-D-glucopyranoside	Qiang Huo	354.32	-0.29	25.5	4	9	138.82	-0.88	4	FALSE
JBD00987	Auraptene	Qiang Huo	298.385	5.18	25.62	0	3	39.44	1.24	6	FALSE
JBD00018	Arachic acid	Sheng Jiang	312.54	8.19	16.66	1	2	37.3	1.18	18	FALSE
JBD00213	(+\/-)-Isoborneol	Sheng Jiang	154.254	1.98	86.98	1	1	20.23	1.27	0	FALSE
JBD00086	Hemo-sol	Sheng Jiang	136.238	3.5	39.84	0	0	0	1.83	1	FALSE
JBD00991	α-Longipinene	Sheng Jiang	204.357	4.12	53.26	0	0	0	1.83	0	FALSE
JBD00752	alpha-Curcumene	Sheng Jiang	202.341	5.34	4.68	0	0	0	1.93	4	FALSE
JBD00993	beta-Humulene	Sheng Jiang	204.357	5.09	26.87	0	0	0	1.82	0	FALSE
JBD00215	beta-Eudesmol	Sheng Jiang	222.373	3.72	26.09	1	1	20.23	1.32	1	FALSE
JBD00807	2-[(1R,3S,4S)-3-isopropenyl-4-methyl-4-vinylcyclohexyl]propan-2-ol	Sheng Jiang	222.373	3.7	19.03	1	1	20.23	1.37	3	FALSE
JBD00087	beta-Selinene	Sheng Jiang	204.357	4.81	24.39	0	0	0	1.83	1	FALSE
JBD00754	γ-elemene	Sheng Jiang	204.357	4.93	23.79	0	0	0	1.87	2	FALSE
JBD00201	alloaromadedrene	Sheng Jiang	204.357	4.22	53.46	0	0	0	1.83	0	FALSE
JBD00018	palmitic acid	Sheng Jiang	256.432	6.37	19.3	1	2	37.3	1.09	14	FALSE
JBD00219	vanillic acid	Sheng Jiang	168.152	1.15	35.47	2	4	66.76	0.43	2	FALSE
JBD00091	Cymol	Sheng Jiang	134.222	3.51	27.2	0	0	0	1.86	1	TRUE
JBD00100	(L)-alpha-Terpineol	Sheng Jiang	154.254	2.42	48.8	1	1	20.23	1.39	1	FALSE
JBD01003	ZINC02040970	Sheng Jiang	222.373	4.56	40.43	1	1	20.23	1.44	7	FALSE
JBD00031	Decanal	Sheng Jiang	156.27	3.68	29.81	0	1	17.07	1.34	8	FALSE
JBD00225	1,8-cineole	Sheng Jiang	154.254	2.15	39.73	0	1	9.23	1.57	0	TRUE
JBD01006	geraniol	Sheng Jiang	154.254	2.93	23.93	1	1	20.23	1.19	4	FALSE
JBD01007	citral	Sheng Jiang	152.238	3.19	22.52	0	1	17.07	1.33	4	FALSE
JBD00093	(-)-alpha-Pinene	Sheng Jiang	136.238	2.87	46.25	0	0	0	1.85	0	FALSE
JBD01007	Neral	Sheng Jiang	152.238	3.19	19.48	0	1	17.07	1.36	4	FALSE
JBD00227	NERYLACETATE	Sheng Jiang	196.292	3.31	25.94	0	2	26.3	1.28	6	FALSE
JBD01011	CAM	Sheng Jiang	152.238	1.94	67.17	0	1	17.07	1.29	0	FALSE
JBD00229	EIC	Sheng Jiang	280.454	6.39	41.9	1	2	37.3	1.16	14	FALSE
JBD00755	ZINC01609418	Sheng Jiang	222.373	4.31	21.62	1	1	20.23	1.41	4	FALSE
JBD01014	alpha-Guaiene	Sheng Jiang	204.357	4.99	25.93	0	0	0	1.81	1	FALSE
JBD00821	Guaiol	Sheng Jiang	222.373	3.91	38.77	1	1	20.23	1.36	1	TRUE
JBD00233	L-Bornyl acetate	Sheng Jiang	196.292	2.35	65.52	0	2	26.3	1.29	2	FALSE
JBD00095	Myrcene	Sheng Jiang	136.238	3.69	24.96	0	0	0	1.84	4	FALSE
JBD00235	(R)-linalool	Sheng Jiang	154.254	2.74	39.8	1	1	20.23	1.33	4	FALSE
JBD00824	(S)-(+)-alpha-Phellandrene	Sheng Jiang	136.238	3.25	27.9	0	0	0	1.87	1	FALSE
JBD00097	p-Ocimene	Sheng Jiang	136.238	3.63	15.06	0	0	0	1.85	3	FALSE
JBD00098	Moslene	Sheng Jiang	136.238	3.45	33.02	0	0	0	1.88	1	TRUE
JBD00099	isoeugenol	Sheng Jiang	164.206	2.5	70.1	1	2	29.46	1.38	2	FALSE
JBD00201	()-Aromadendrene	Sheng Jiang	204.357	4.22	55.74	0	0	0	1.81	0	FALSE
JBD01024	(1R,3aR,4R,7R)-7-isopropenyl-1,4-dimethyl-1,2,3,3a,4,5,6,7-octahydroazulene	Sheng Jiang	204.357	4.8	28.59	0	0	0	1.87	1	FALSE
JBD00086	L-Limonen	Sheng Jiang	136.238	3.5	38.09	0	0	0	1.83	1	FALSE
JBD00213	()-Borneol	Sheng Jiang	154.254	1.98	81.8	1	1	20.23	1.22	0	FALSE
JBD01027	Methylcinnamate	Sheng Jiang	162.19	2.15	18.42	0	2	26.3	1.3	3	FALSE
JBD01028	farnesol	Sheng Jiang	222.373	4.76	28.44	1	1	20.23	1.32	7	FALSE
JBD01029	Styrene, 3,4-dimethyl-	Sheng Jiang	132.206	3.35	32.41	0	0	0	1.9	1	FALSE
JBD01030	eugenol	Sheng Jiang	164.206	2.55	56.24	1	2	29.46	1.35	3	FALSE
JBD01031	(-)-beta-Phellandrene	Sheng Jiang	136.238	3.31	40.44	0	0	0	1.83	1	FALSE
JBD00101	o-Thymol	Sheng Jiang	150.222	3.24	43.28	1	1	20.23	1.58	1	TRUE
JBD00238	Tereben	Sheng Jiang	136.238	3.64	29.62	0	0	0	1.86	0	FALSE
JBD00239	beta-Cubebene	Sheng Jiang	204.357	4.22	32.81	0	0	0	1.83	1	TRUE
JBD01035	beta-Citronellol	Sheng Jiang	156.27	3.05	38.89	1	1	20.23	1.2	5	FALSE
JBD00240	(1S,5S)-1-isopropyl-4-methylenebicyclo[3.1.0]hexane	Sheng Jiang	136.238	2.93	46.21	0	0	0	1.83	1	FALSE
JBD00241	l-carvone	Sheng Jiang	150.222	2.36	49.47	0	1	17.07	1.35	1	FALSE
JBD00018	caprylic acid	Sheng Jiang	144.216	2.72	16.4	1	2	37.3	0.9	6	FALSE
JBD00018	lauric acid	Sheng Jiang	200.324	4.54	23.59	1	2	37.3	1.02	10	FALSE
JBD00006	beta-sitosterol	Sheng Jiang	414.719	8.08	36.91	1	1	20.23	1.32	6	FALSE
JBD00738	linolenic acid	Sheng Jiang	278.438	5.95	45.01	1	2	37.3	1.21	13	FALSE
JBD00110	Stigmasterol	Sheng Jiang	412.703	7.64	43.83	1	1	20.23	1.44	5	FALSE
JBD00250	(-)-Epoxycaryophyllene	Sheng Jiang	220.357	3.52	35.94	0	1	12.53	1.57	0	TRUE
JBD00112	Farnesene	Sheng Jiang	204.357	5.52	17.42	0	0	0	1.95	7	FALSE
JBD00093	TMH	Sheng Jiang	136.238	2.87	46.25	0	0	0	1.82	0	FALSE
JBD00227	Neryl acetate	Sheng Jiang	196.292	3.31	57.47	0	2	26.3	1.25	6	FALSE
JBD00847	Dehydro-p-cymene	Sheng Jiang	132.206	3.31	11.63	0	0	0	1.88	1	FALSE
JBD00275	()-Terpinen-4-ol	Sheng Jiang	154.254	2.55	81.41	1	1	20.23	1.36	1	FALSE
JBD00013	TRD	Sheng Jiang	184.367	6.3	17.89	0	0	0	1.78	10	FALSE
JBD01050	beta-Bourbonene	Sheng Jiang	204.357	4.22	16.98	0	0	0	1.82	1	FALSE
JBD00014	(-)-alpha-cedrene	Sheng Jiang	204.357	4.12	55.56	0	0	0	1.81	0	FALSE
JBD00254	delta-amorphene	Sheng Jiang	204.357	4.94	17.95	0	0	0	1.85	1	FALSE
JBD00114	vanillin	Sheng Jiang	152.152	1.31	52	1	3	46.53	0.68	2	FALSE
JBD00018	lignoceric acid	Sheng Jiang	368.648	10.02	14.9	1	2	37.3	1.24	22	FALSE
JBD00257	hexanal	Sheng Jiang	100.162	1.85	55.71	0	1	17.07	1.25	4	FALSE
JBD01056	Farnesol acetate	Sheng Jiang	264.411	5.14	21.97	0	2	26.3	1.44	9	FALSE
JBD00015	DBP	Sheng Jiang	278.352	4.2	64.54	0	4	52.6	0.8	10	FALSE
JBD00824	(R)-(-)-alpha-Phellandrene	Sheng Jiang	136.238	3.25	27.51	0	0	0	1.86	1	FALSE
JBD00262	m-Cymol	Sheng Jiang	134.222	3.51	48.85	0	0	0	1.88	1	TRUE
JBD01006	Nerol	Sheng Jiang	154.254	2.93	35.66	1	1	20.23	1.15	4	FALSE
JBD00412	2-heptanone	Sheng Jiang	114.189	1.79	46.56	0	1	17.07	1.31	4	FALSE
JBD00031	OYA	Sheng Jiang	128.216	2.77	19.07	0	1	17.07	1.3	6	FALSE
JBD01063	o-Cymol	Sheng Jiang	134.222	3.51	51.89	0	0	0	1.88	1	FALSE
JBD01064	l-Menthone	Sheng Jiang	154.254	2.6	57.9	0	1	17.07	1.35	1	FALSE
JBD01065	(-)-Citronellal	Sheng Jiang	154.254	3.02	35.71	0	1	17.07	1.34	5	FALSE
JBD01066	OXA	Sheng Jiang	46.07	-0.01	63.21	1	1	20.23	0.76	0	TRUE
JBD00023	Cedrol	Sheng Jiang	222.373	3.16	16.23	1	1	20.23	1.35	0	TRUE
JBD00773	Zingiberene	Sheng Jiang	204.357	5.08	18.8	0	0	0	1.91	4	FALSE
JBD01069	Furanodiene	Sheng Jiang	216.325	4.63	45.11	0	1	13.14	1.77	0	FALSE
JBD00272	()-beta-Pinene	Sheng Jiang	136.238	2.93	44.77	0	0	0	1.85	0	FALSE
JBD00877	beta-elemene	Sheng Jiang	204.357	4.79	25.63	0	0	0	1.84	3	FALSE
JBD00770	Germacron	Sheng Jiang	218.341	4.33	32.5	0	1	17.07	1.33	0	FALSE
JBD00868	Terpilene	Sheng Jiang	136.238	3.45	33.95	0	0	0	1.84	1	FALSE
JBD01074	(2S)-heptan-2-ol	Sheng Jiang	116.205	2.26	23.49	1	1	20.23	1.14	4	FALSE
JBD00273	(5S)-1-isopropyl-4-methylbicyclo[3.1.0]hex-3-ene	Sheng Jiang	136.238	2.87	47.13	0	0	0	1.81	1	FALSE
JBD00102	Car-3-ene	Sheng Jiang	136.238	2.87	45.15	0	0	0	1.85	0	FALSE
JBD00274	2-NONANONE	Sheng Jiang	142.243	2.7	8.51	0	1	17.07	1.34	6	FALSE
JBD00235	LINALOOL (D)	Sheng Jiang	154.254	2.74	38.29	1	1	20.23	1.29	4	FALSE
JBD00275	(R)-p-Menth-1-en-4-ol	Sheng Jiang	154.254	2.55	32.16	1	1	20.23	1.33	1	FALSE
JBD00274	Mnk	Sheng Jiang	170.297	3.62	17.66	0	1	17.07	1.4	8	FALSE
JBD00112	cis-beta-farnesene	Sheng Jiang	204.357	5.52	6.75	0	0	0	1.92	7	FALSE
JBD01082	alpha-Farnesene	Sheng Jiang	204.357	5.46	21.7	0	0	0	1.97	6	FALSE
JBD01083	.gamma.-Bisabolene	Sheng Jiang	204.357	5.47	20.78	0	0	0	1.94	3	FALSE
JBD01084	Hepanal	Sheng Jiang	204.357	4.36	53.83	0	0	0	1.86	0	TRUE
JBD01085	Germacrene B	Sheng Jiang	204.357	5.47	18.69	0	0	0	1.89	0	FALSE
JBD01086	calarene	Sheng Jiang	204.357	4.12	51.55	0	0	0	1.82	0	TRUE
JBD00952	(1R,4S,4aR,8aR)-4-isopropyl-1,6-dimethyl-3,4,4a,7,8,8a-hexahydro-2H-naphthalen-1-ol	Sheng Jiang	222.373	3.78	31.67	1	1	20.23	1.32	1	FALSE
JBD00870	epi-10- .gamma.-Eudesmol	Sheng Jiang	222.373	3.86	28.1	1	1	20.23	1.47	1	TRUE
JBD01089	(4S)-4-[(1Z)-1,5-dimethylhexa-1,4-dienyl]-1-methylcyclohexene	Sheng Jiang	204.357	5.28	28.62	0	0	0	1.88	3	FALSE
JBD00233	ZINC00388662	Sheng Jiang	196.292	2.35	67.05	0	2	26.3	1.24	2	FALSE
JBD01091	β-thujene	Sheng Jiang	136.238	2.68	46.44	0	0	0	1.82	1	FALSE
JBD00281	muurolene	Sheng Jiang	204.357	4.75	19.5	0	0	0	1.84	1	FALSE
JBD00121	l-Verbenone	Sheng Jiang	150.222	1.94	50.66	0	1	17.07	1.26	0	TRUE
JBD00754	(1S,2S)-2-isopropenyl-4-isopropylidene-1-methyl-1-vinylcyclohexane	Sheng Jiang	204.357	4.93	34.47	0	0	0	1.87	2	FALSE
JBD00201	(&#8722;)-Alloaromadendrene	Sheng Jiang	204.357	4.22	54.04	0	0	0	1.81	0	FALSE
JBD00113	γ-muurolene	Sheng Jiang	204.357	4.8	21.53	0	0	0	1.84	1	FALSE
JBD01097	(4aR,8aR)-3-isopropylidene-5,8a-dimethyl-1,2,4,4a,7,8-hexahydronaphthalene	Sheng Jiang	204.357	4.89	20.56	0	0	0	1.88	0	TRUE
JBD00346	cis-lanceol	Sheng Jiang	220.357	4.24	35.94	1	1	20.23	1.33	5	FALSE
JBD00233	()-Bornyl acetate	Sheng Jiang	196.292	2.35	65.55	0	2	26.3	1.3	2	FALSE
JBD00284	(1S,5R)-7,7-dimethyl-4-bicyclo[3.1.1]hept-3-enecarboxaldehyde	Sheng Jiang	150.222	2.04	41.25	0	1	17.07	1.34	1	FALSE
JBD01101	(S)-p-Mentha-1,8-dien-7-al	Sheng Jiang	150.222	2.67	39	0	1	17.07	1.36	2	FALSE
JBD00025	octanol	Sheng Jiang	130.232	2.8	21.06	1	1	20.23	1.16	6	FALSE
JBD01103	2-ACETYLPYRROLE	Sheng Jiang	109.129	0.96	58.37	1	1	32.86	1.16	1	FALSE
JBD00125	49070_FLUKA	Sheng Jiang	222.373	3.2	85.51	1	1	20.23	1.29	0	TRUE
JBD01105	OCTENAL	Sheng Jiang	126.2	2.74	19.41	0	1	17.07	1.34	5	FALSE
JBD00290	Isocaryophyllene	Sheng Jiang	204.357	4.75	27.3	0	0	0	1.83	0	FALSE
JBD01086	calarene	Sheng Jiang	204.357	4.12	52.16	0	0	0	1.82	0	TRUE
JBD01108	1,4-cadinadiene	Sheng Jiang	204.357	4.75	16.73	0	0	0	1.85	1	FALSE
JBD01109	BB_NC-0668	Sheng Jiang	204.357	4.75	35.57	0	0	0	1.83	1	FALSE
JBD00885	delta-elemene	Sheng Jiang	204.357	4.73	26.98	0	0	0	1.84	3	TRUE
JBD01111	IFP	Sheng Jiang	92.097	-1.41	72.87	3	3	60.69	-0.97	2	FALSE
JBD00006	poriferast-5-en-3beta-ol	Sheng Jiang	414.719	8.08	36.91	1	1	20.23	1.45	6	FALSE
JBD01113	Dihydro-beta-ionone	Sheng Jiang	194.319	3.24	26.25	0	1	17.07	1.35	3	FALSE
JBD00128	adenine	Sheng Jiang	135.13	-0.58	62.81	3	4	80.48	-0.3	0	TRUE
JBD01115	HBA	Sheng Jiang	122.125	1.32	29.98	1	2	37.3	0.82	1	FALSE
JBD01116	Isovanillin	Sheng Jiang	152.152	1.31	31.01	1	3	46.53	0.75	2	FALSE
JBD00301	Majudin	Sheng Jiang	216.196	2.19	42.21	0	4	52.58	0.94	1	TRUE
JBD01118	cis-Carveol	Sheng Jiang	152.238	2.4	45.61	1	1	20.23	1.39	1	FALSE
JBD01119	toluene	Sheng Jiang	92.141	2.32	42.58	0	0	0	1.86	0	FALSE
JBD00901	thymol	Sheng Jiang	150.222	3.24	41.47	1	1	20.23	1.6	1	TRUE
JBD00902	hexanoic acid	Sheng Jiang	116.162	1.81	73.08	1	2	37.3	0.8	4	FALSE
JBD00903	alpha-Cubebene	Sheng Jiang	204.357	4.17	16.73	0	0	0	1.83	1	FALSE
JBD01123	Antioxidant No. 33	Sheng Jiang	206.33	4.36	26.74	1	1	20.23	1.68	2	TRUE
JBD00904	β-sesquiphellandrene	Sheng Jiang	204.357	5.14	23.68	0	0	0	1.89	4	FALSE
JBD00905	(1S,4R,5R)-1-isopropyl-4-methyl-4-bicyclo[3.1.0]hexanol	Sheng Jiang	154.254	1.91	27.22	1	1	20.23	1.17	1	TRUE
JBD00035	CYCLODODECENE	Sheng Jiang	166.308	5.03	47.89	0	0	0	1.84	0	FALSE
JBD00310	p-Cymen-8-ol	Sheng Jiang	150.222	2.29	32.26	1	1	20.23	1.33	1	FALSE
JBD00311	1H-Cycloprop(e)azulen-7-ol, decahydro-1,1,7-trimethyl-4-methylene-, (1aR-(1aalpha,4aalpha,7beta,7abeta,7balpha))-	Sheng Jiang	220.357	3.01	82.33	1	1	20.23	1.37	0	TRUE
JBD01118	(4S,6S)-cis-Carveol	Sheng Jiang	152.238	2.4	32.5	1	1	20.23	1.22	1	FALSE
JBD01130	Aromadendrene oxide 2	Sheng Jiang	220.357	3.08	65.1	0	1	12.53	1.56	0	TRUE
JBD01131	beta-Gurjunene	Sheng Jiang	204.357	4.22	51.36	0	0	0	1.81	0	FALSE
JBD01132	beta-Ionone	Sheng Jiang	192.303	3.22	20.63	0	1	17.07	1.41	2	FALSE
JBD00315	PTL	Sheng Jiang	86.135	1.4	59.53	0	1	17.07	1.21	3	FALSE
JBD00316	(-)-Comphene	Sheng Jiang	136.238	2.93	34.98	0	0	0	1.81	0	FALSE
JBD01135	[(3S)-3,7-dimethyloct-6-enyl] acetate	Sheng Jiang	198.308	3.43	22.68	0	2	26.3	1.31	7	FALSE
JBD01136	(S)-5-Hydroxy-1-(4-hydroxy-3-methoxyphenyl)-3-tetradecanone	Sheng Jiang	350.503	5.3	19.14	2	4	66.76	0.48	14	FALSE
JBD01137	9-Octadecenoic acid (Z)-, 3-((6-O-alpha-D-galactopyranosyl-beta-D-galactopyranosyl)oxy)-2-hydroxypropyl ester, (S)-	Sheng Jiang	680.843	3.69	10.02	8	14	225.06	-1.45	24	FALSE
JBD01138	6-gingerol	Sheng Jiang	294.395	3.47	35.64	2	4	66.76	0.54	10	FALSE
JBD01139	hexahydrocurcumin	Sheng Jiang	374.439	3.31	4.88	3	6	96.22	0.36	10	FALSE
JBD01140	Neryl propionate	Sheng Jiang	210.319	3.98	36.64	0	2	26.3	1.32	7	FALSE
JBD00912	himachalene	Sheng Jiang	204.357	4.89	17.59	0	0	0	1.87	0	FALSE
JBD01074	(2R)-heptan-2-ol	Sheng Jiang	116.205	2.26	24.38	1	1	20.23	1.13	4	FALSE
JBD01143	()-beta-Citronellene	Sheng Jiang	138.254	3.88	23.21	0	0	0	1.83	4	FALSE
JBD01144	1-(4-Hydroxy-3-methoxyphenyl)decan-5-one	Sheng Jiang	278.395	4.58	7.55	1	3	46.53	0.93	10	FALSE
JBD01145	Isovaleral	Sheng Jiang	86.135	1.19	44.71	0	1	17.07	1.2	2	FALSE
JBD01146	6-gingediol	Sheng Jiang	296.411	3.54	6.02	3	4	69.92	0.22	10	FALSE
JBD01147	6-gingesulfonic acid	Sheng Jiang	358.461	3.05	8.56	2	6	109.28	0.11	11	FALSE
JBD01148	6-shogaol	Sheng Jiang	276.379	4.55	31	1	3	46.53	1.07	9	FALSE
JBD01149	Sulcatone	Sheng Jiang	126.2	1.79	26.36	0	1	17.07	1.35	3	FALSE
JBD01136	(8)-Gingerol	Sheng Jiang	322.449	4.39	7.01	2	4	66.76	0.56	12	FALSE
JBD01003	Peruviol	Sheng Jiang	222.373	4.56	29.61	1	1	20.23	1.47	7	FALSE
JBD01152	Gingerenone A	Sheng Jiang	356.423	4.39	4.2	2	5	75.99	0.71	9	FALSE
JBD01153	Xanthorrhizol	Sheng Jiang	218.341	5.07	32.1	1	1	20.23	1.72	4	TRUE
JBD01154	zingerone	Sheng Jiang	194.233	1.63	25.23	1	3	46.53	0.87	4	FALSE
JBD01035	beta-Rhodinol	Sheng Jiang	156.27	3.05	38.05	1	1	20.23	1.19	5	FALSE
JBD00913	3691-11-0	Sheng Jiang	204.357	4.99	23.66	0	0	0	1.86	1	FALSE
JBD00781	1,2-Dihydrocurcumin	Sheng Jiang	370.407	3.38	5.91	3	6	96.22	0.58	8	FALSE
JBD01158	2,5-Dibutylfuran	Sheng Jiang	180.292	4.38	30.76	0	1	13.14	1.64	6	TRUE
JBD01159	β-patchoulene	Sheng Jiang	204.357	4.32	50.69	0	0	0	1.79	0	TRUE
JBD01160	Paradol	Sheng Jiang	278.395	4.58	7.62	1	3	46.53	1.08	10	FALSE
JBD01161	THZ	Sheng Jiang	135.19	1.91	70.33	0	1	41.13	1.39	0	TRUE
JBD01162	trans-p-2-Menthen-1-ol	Sheng Jiang	154.254	2.36	40.91	1	1	20.23	1.18	1	FALSE
JBD01163	(1R,2R,4R)-Dihydrocarveol	Sheng Jiang	154.254	2.58	51.17	1	1	20.23	1.32	1	FALSE
JBD00143	(4S)-1-methyl-4-(6-methylhepta-1,5-dien-2-yl)cyclohexene	Sheng Jiang	204.357	5.33	20.3	0	0	0	1.89	4	FALSE
JBD00281	alpha cadinene	Sheng Jiang	204.357	4.75	18.73	0	0	0	1.85	1	FALSE
JBD01166	Germacrene D	Sheng Jiang	204.357	5.14	19.22	0	0	0	1.83	1	FALSE
JBD01167	Euxanthone	Sheng Jiang	228.207	2.43	92.98	2	4	70.67	0.68	0	TRUE
JBD01168	(1S,4S)-7-isopropylidene-1,4-dimethyl-2,3,4,5,6,8-hexahydro-1H-azulene	Sheng Jiang	204.357	5.13	24.38	0	0	0	1.86	0	TRUE
JBD00220	2-Decenal	Sheng Jiang	154.254	3.66	18.56	0	1	17.07	1.38	7	FALSE
JBD01170	Diepicedrene-1-oxide	Sheng Jiang	220.357	3.14	102.2	0	1	12.53	1.54	0	TRUE
JBD00952	T-Cadinol	Sheng Jiang	222.373	3.78	28.59	1	1	20.23	1.41	1	FALSE
JBD00952	T-Muurolol	Sheng Jiang	222.373	3.78	30.41	1	1	20.23	1.36	1	FALSE
JBD00927	aristolene	Sheng Jiang	204.357	4.12	52.2	0	0	0	1.81	0	FALSE
JBD01174	α-Panasinsene	Sheng Jiang	204.357	4.08	56.77	0	0	0	1.83	0	TRUE
JBD01175	cis-p-2,8-Menthadien-1-ol	Sheng Jiang	152.238	2.16	48.55	1	1	20.23	1.28	1	FALSE
JBD00113	Naphthalene, 1,2,3,4,4a,5,6,8a-octahydro-7-methyl-4-methylene-1-(1-methylethyl)-, (1alpha,4abeta,8aalpha)-	Sheng Jiang	204.357	4.8	20.21	0	0	0	1.87	1	FALSE
JBD01140	Geranyl propionate	Sheng Jiang	210.319	3.98	25.58	0	2	26.3	1.37	7	FALSE
JBD01003	(3R,6E,10E)-3,7,11,15-tetramethylhexadeca-1,6,10,14-tetraen-3-ol	Sheng Jiang	290.492	6.39	45.45	1	1	20.23	1.53	10	FALSE
JBD01179	2,6-dimethylocta-2,6-diene	Sheng Jiang	138.254	4.03	21.75	0	0	0	1.87	3	FALSE
JBD00274	TRIDECANONE	Sheng Jiang	198.351	4.53	10.5	0	1	17.07	1.44	10	FALSE
JBD00935	(6S)-1-isopropyl-3-isopropylidene-6-methyl-6-vinylcyclohexene	Sheng Jiang	204.357	4.88	21.72	0	0	0	1.88	2	FALSE
JBD01182	ethyl (Z)-3-(4-methoxyphenyl)prop-2-enoate	Sheng Jiang	206.244	2.49	32.18	0	3	35.53	1.06	5	FALSE
JBD00125	globulol	Sheng Jiang	222.373	3.2	19.94	1	1	20.23	1.31	0	TRUE
JBD00081	acetic acid	Sheng Jiang	60.054	-0.23	47.87	1	2	37.3	0.42	0	TRUE
JBD00936	[(1R,5S)-7,7-dimethyl-4-bicyclo[3.1.1]hept-3-enyl]methyl acetate	Sheng Jiang	194.276	2.16	24.6	0	2	26.3	1.22	3	FALSE
JBD01186	ISOPULEGOL	Sheng Jiang	154.254	2.58	50.72	1	1	20.23	1.24	1	FALSE
JBD01162	cis-p-2-Menthen-1-ol	Sheng Jiang	154.254	2.36	35.3	1	1	20.23	1.22	1	FALSE
JBD00952	tau-cadinol	Sheng Jiang	222.373	3.78	36.51	1	1	20.23	1.31	1	FALSE
JBD00939	alpha-Eudesmol	Sheng Jiang	222.373	3.67	25.02	1	1	20.23	1.31	1	FALSE
JBD01190	(3R,4aR,8aR)-3-isopropenyl-5,8a-dimethyl-2,3,4,4a,7,8-hexahydro-1H-naphthalene	Sheng Jiang	204.357	4.75	23.86	0	0	0	1.84	1	FALSE
JBD00113	(1R,4aR,8aS)-1-isopropyl-7-methyl-4-methylene-2,3,4a,5,6,8a-hexahydro-1H-naphthalene	Sheng Jiang	204.357	4.8	21.35	0	0	0	1.84	1	FALSE
JBD01192	CHX	Sheng Jiang	84.162	2.74	54.12	0	0	0	1.76	0	TRUE
JBD01193	.alpha.-cis-bergamotene	Sheng Jiang	204.357	4.7	28.67	0	0	0	1.86	3	FALSE
JBD00476	WLN: 4OVR	Sheng Jiang	178.233	3.01	48.41	0	2	26.3	1.31	5	FALSE
JBD01195	Rhodinol (6CI)	Sheng Jiang	156.27	3.1	33.78	1	1	20.23	1.18	6	FALSE
JBD01196	(3S)-3,7-dimethyloct-6-enoic acid	Sheng Jiang	170.254	2.97	51.45	1	2	37.3	1	5	FALSE
JBD01197	[(3S)-3,7-dimethylocta-1,6-dien-3-yl] acetate	Sheng Jiang	196.292	3.12	36.84	0	2	26.3	1.4	6	FALSE
JBD01198	trans-Verbenol	Sheng Jiang	152.238	1.84	52.01	1	1	20.23	1.17	0	FALSE
JBD01199	i-Butanol	Sheng Jiang	74.124	0.83	28.26	1	1	20.23	1.03	1	TRUE
JBD00031	undecanal	Sheng Jiang	170.297	4.13	22.9	0	1	17.07	1.38	9	FALSE
JBD01201	Proximadiol	Sheng Jiang	240.389	2.7	36.71	2	2	40.46	0.68	1	TRUE
JBD01202	[(4R)-4-isopropenyl-1-cyclohexenyl]methanol	Sheng Jiang	152.238	2.41	49.01	1	1	20.23	1.18	2	FALSE
JBD01203	53111-25-4	Sheng Jiang	204.357	4.7	46.62	0	0	0	1.86	0	FALSE
JBD01204	Geranyl formate	Sheng Jiang	182.265	3.27	20.99	0	2	26.3	1.28	6	FALSE
JBD01205	β-panasinsene	Sheng Jiang	204.357	4.13	56.28	0	0	0	1.77	0	FALSE
JBD01206	2-methyltridec-1-ene	Sheng Jiang	196.378	6.36	17.62	0	0	0	1.83	10	FALSE
JBD01207	8-Gingerol	Sheng Jiang	868.729	4.94	3.01	13	20	351.12	-2.34	8	TRUE
JBD01208	Dimethyldiethoxysilane	Sheng Jiang	148.28	2.32	39.61	0	2	18.46	1.16	4	TRUE
JBD01209	HEPTENE	Sheng Jiang	98.189	3.17	50.67	0	0	0	1.79	4	FALSE
JBD01210	zingiberol	Sheng Jiang	222.373	4.18	37.24	1	1	20.23	1.36	4	FALSE
JBD01211	elemol	Sheng Jiang	220.4	5.19	19.41	0	0	0	1.83	3	FALSE
JBD01212	Gingerdione	Sheng Jiang	292.379	3.43	7.91	1	4	63.6	0.57	10	FALSE
JBD01139	Hexahydrocurcumin	Sheng Jiang	374.439	3.31	4.88	3	6	96.22	0.12	10	FALSE
JBD01214	6-Dehydrogingerdione	Sheng Jiang	290.363	3.55	23.73	2	4	66.76	0.9	8	FALSE
JBD01215	gingerglycolipid)A	Sheng Jiang	676.811	1.65	25.31	8	14	225.06	-2.03	23	FALSE
JBD01216	6-methylgingediacetate2	Sheng Jiang	394.514	4.55	48.73	0	6	71.06	0.55	15	FALSE
JBD01212	8-gingerdione	Sheng Jiang	320.433	4.35	7.49	1	4	63.6	0.57	12	FALSE
JBD01207	8-gingerol	Sheng Jiang	868.729	4.94	9.99	13	20	351.12	-1.91	8	TRUE
JBD01219	[5]-gingerol	Sheng Jiang	280.368	3.02	8.11	2	4	66.76	0.41	9	FALSE
JBD01220	(E)-1-(4-hydroxy-3-methoxyphenyl)dodec-4-en-3-one	Sheng Jiang	304.433	5.47	23.77	1	3	46.53	1.1	11	FALSE
JBD01221	δ-selinene	Sheng Jiang	204.357	4.89	19.01	0	0	0	1.86	1	TRUE
JBD00410	MENTHOL	Sheng Jiang	156.27	2.78	43.31	1	1	20.23	1.27	1	FALSE
JBD01223	2-ethenyl-1,1-dimethyl-3-methylene-cyclohexane	Sheng Jiang	150.265	3.57	45.15	0	0	0	1.84	1	FALSE
JBD01224	amomumoside_qt	Sheng Jiang	170.254	0.81	75.79	2	2	40.46	0.49	0	FALSE
JBD01225	(1S,4aS,8aS)-7-isopropyl-1,4a-dimethyl-2,3,4,5,6,8a-hexahydronaphthalen-1-ol	Sheng Jiang	222.373	3.73	37.04	1	1	20.23	1.26	1	TRUE
JBD01083	Limene	Sheng Jiang	204.357	5.47	15.59	0	0	0	1.92	3	FALSE
JBD01227	amylcyclopropane	Sheng Jiang	112.216	3.45	34.42	0	0	0	1.78	4	FALSE
JBD00274	2-Decanone	Sheng Jiang	156.27	3.16	21.18	0	1	17.07	1.38	7	FALSE
JBD01229	gamma-curcumene	Sheng Jiang	204.357	5.28	23.49	0	0	0	1.92	4	FALSE
JBD01230	Dihydrocapsaicin	Sheng Jiang	307.437	4.33	47.07	2	4	58.56	0.98	10	FALSE
JBD01231	2-[(1R)-4-methyl-1-cyclohex-3-enyl]propan-2-yl acetate	Sheng Jiang	196.292	2.79	33.05	0	2	26.3	1.37	3	FALSE
JBD00820	.alpha.-Carene	Sheng Jiang	136.238	2.87	48.01	0	0	0	1.83	0	FALSE
JBD01233	Ether	Sheng Jiang	74.124	0.75	55.75	0	1	9.23	1.42	2	TRUE
JBD01234	C09628	Sheng Jiang	222.373	3.94	145.74	1	1	20.23	1.4	1	FALSE
JBD00349	(1S,4R,4aR,8aR)-1-isopropyl-4,7-dimethyl-2,3,4,5,6,8a-hexahydro-1H-naphthalen-4a-ol	Sheng Jiang	222.373	3.91	62.54	1	1	20.23	1.49	1	FALSE
JBD01236	ZINC00394787	Sheng Jiang	116.162	1.27	40.15	0	2	26.3	1.15	3	FALSE
JBD00014	()-alpha-Funebrene	Sheng Jiang	204.357	4.12	49.41	0	0	0	1.81	0	FALSE
JBD00025	Myrizylalkohol	Sheng Jiang	452.853	13.29	10.35	1	1	20.23	1.52	29	FALSE
JBD01239	ZINC04026824	Sheng Jiang	220.357	3.08	68.97	1	1	20.23	1.23	0	FALSE
JBD00352	(Z)-calamenene	Sheng Jiang	202.341	5.04	17.75	0	0	0	1.87	1	TRUE
JBD01193	bergamotene (Z,.alpha.,cis)	Sheng Jiang	204.357	4.7	18.43	0	0	0	1.86	3	FALSE
JBD01242	(1R,3S,5R)-6,6-dimethyl-2-methylene-3-norpinanol	Sheng Jiang	152.238	1.83	54	1	1	20.23	1.21	0	FALSE
JBD01243	ZINC02140511	Sheng Jiang	204.357	4.18	15.11	0	0	0	1.78	0	TRUE
JBD01244	(4aR,9aS)-2,9,9-trimethyl-5-methylene-4,4a,6,7,8,9a-hexahydro-3H-benzo[7]annulene	Sheng Jiang	204.357	4.75	46.05	0	0	0	1.82	0	FALSE
JBD01245	3-Cyclohexen-1-methanol	Sheng Jiang	112.173	1.39	72.61	1	1	20.23	1.12	1	FALSE
JBD00870	(2R-cis)-1,2,3,4,4a,5,6,7-Octahydro-alpha,alpha,4a,8-tetramethyl-2-naphthalenemethanol	Sheng Jiang	222.373	3.86	24.28	1	1	20.23	1.33	1	TRUE
JBD00770	1-cis,5-trans Germacrone	Sheng Jiang	218.341	4.33	29.62	0	1	17.07	1.38	0	FALSE
JBD01248	(1Z,4E,8E)-2,6,6,9-tetramethylcycloundeca-1,4,8-triene	Sheng Jiang	204.357	5.04	22.83	0	0	0	1.84	0	FALSE
JBD01249	Neric acid	Sheng Jiang	168.238	3.14	30.37	1	2	37.3	1.04	4	FALSE
JBD01250	4-(2,6,6-trimethyl-2-cyclohexen-1-yl)-2-butanone	Sheng Jiang	194.319	3.04	18.42	0	1	17.07	1.4	3	FALSE
JBD01251	.alpha.-Myrcene	Sheng Jiang	136.238	3.74	30.35	0	0	0	1.82	5	TRUE
JBD01252	cis-Pinene hydrate	Sheng Jiang	154.254	1.91	65.35	1	1	20.23	1.32	0	FALSE

## Sheet: Supplementary Table S2
Supplementary Table S2. Preliminary screened compounds in JBD and their molecular physicochemical and ADMET properties.
Compound ID	Compound Name	Herb	MW	ALogP	OB	Hdon	Hacc	TPSA	Caco2	RBN	Hepatotoxic
JBD00014	(-)-alpha-cedrene	Bai Shao	204.357	4.12	55.56	0	0	0	1.81	0	FALSE
JBD00015	DBP	Bai Shao	278.352	4.2	64.54	0	4	52.6	0.8	10	FALSE
JBD00016	EEE	Bai Shao	88.108	0.37	45.02	0	2	26.3	1.07	2	FALSE
JBD00027	(1R)-()-Nopinone	Bai Shao	138.211	1.52	57.86	0	1	17.07	1.23	0	FALSE
JBD00033	2,2-dimethylcyclohexanol	Bai Shao	128.216	2.09	82.54	1	1	20.23	1.22	0	FALSE
JBD00037	Dipropyl phthalate	Bai Shao	250.298	3.29	66.3	0	4	52.6	0.78	8	FALSE
JBD00041	bicyclo[3.1.1]hept-2-ene-2-methanol, 6,6-dimethyl-	Bai Shao	152.238	1.78	49.79	1	1	20.23	1.23	1	FALSE
JBD00042	()-trans-Myrtanol	Bai Shao	154.254	1.97	49.66	1	1	20.23	1.17	1	FALSE
JBD00054	(Z)-(1S,5R)-beta-pinen-10-yl-beta-vicianoside_qt	Bai Shao	152.238	2.05	50.32	1	1	20.23	1.52	0	FALSE
JBD00079	cis-5-Octen-1-ol	Bai Shao	128.216	2.35	31.84	1	1	20.23	1.16	5	FALSE
JBD00080	24253-30-3	Bai Shao	98.146	1.16	74.2	0	1	17.07	1.33	3	FALSE
JBD00084	Ethylisobutyrate	Bai Shao	116.162	1.5	83.67	0	2	26.3	1.24	3	FALSE
JBD00086	Hemo-sol	Dang Gui	136.238	3.5	39.84	0	0	0	1.83	1	FALSE
JBD00031	Nonanal	Dang Gui	142.243	3.22	40.28	0	1	17.07	1.31	7	FALSE
JBD00093	(-)-alpha-Pinene	Dang Gui	136.238	2.87	46.25	0	0	0	1.85	0	FALSE
JBD00094	beta-Chamigrene	Dang Gui	204.357	4.71	31.99	0	0	0	1.82	0	FALSE
JBD00099	isoeugenol	Dang Gui	164.206	2.5	70.1	1	2	29.46	1.38	2	FALSE
JBD00100	()-alpha-Terpineol	Dang Gui	154.254	2.42	46.3	1	1	20.23	1.28	1	FALSE
JBD00102	CHEBI:7	Dang Gui	136.238	2.87	45.2	0	0	0	1.84	0	FALSE
JBD00114	vanillin	Dang Gui	152.152	1.31	52	1	3	46.53	0.68	2	FALSE
JBD00118	cuminal	Dang Gui	148.206	2.78	38.29	0	1	17.07	1.39	2	FALSE
JBD00129	()-Cuparene	Dang Gui	202.341	4.72	38.26	0	0	0	1.88	1	FALSE
JBD00130	cis-Thujopsene	Dang Gui	204.357	4.08	56.43	0	0	0	1.84	0	FALSE
JBD00134	BdPh	Dang Gui	188.228	3	42.44	0	2	30.21	1.32	2	FALSE
JBD00139	(6R)-6-butylcyclohepta-1,4-diene	Dang Gui	150.265	3.93	31.69	0	0	0	1.85	3	FALSE
JBD00140	cis-ligustilide	Dang Gui	190.244	2.94	51.3	0	2	30.21	1.3	2	FALSE
JBD00147	Acoradiene	Dang Gui	204.357	4.75	36.73	0	0	0	1.85	1	FALSE
JBD00148	Maruzen M	Dang Gui	122.168	2.51	48.44	1	1	20.23	1.57	1	FALSE
JBD00151	beta-Terpinene	Dang Gui	136.238	3.5	42.29	0	0	0	1.85	1	FALSE
JBD00152	Butal	Dang Gui	72.108	0.94	68.66	0	1	17.07	1.18	2	FALSE
JBD00156	3,4-DIMETHYLBENZALDEHYDE	Dang Gui	134.179	2.56	39.99	0	1	17.07	1.4	1	FALSE
JBD00157	ETHYLBENZALDEHYDE	Dang Gui	134.179	2.53	40.95	0	1	17.07	1.4	2	FALSE
JBD00169	sedanolide	Dang Gui	194.276	3.37	62.46	0	2	26.3	1.24	3	FALSE
JBD00170	senkyunolide	Dang Gui	192.26	3.19	68.28	0	2	26.3	1.28	3	FALSE
JBD00173	α-acoradiene	Dang Gui	204.357	4.51	40.98	0	0	0	1.82	1	FALSE
JBD00014	InChI=1\/C15H24\/c1-10-7-8-15-9-12(10)14(3,4)13(15)6-5-11(15)2\/h7,11-13H,5-6,8-9H2,1-4H	Dang Gui	204.357	4.12	55.56	0	0	0	1.79	0	FALSE
JBD00147	(1R,4R,5S)-4-isopropenyl-1,8-dimethylspiro[4.5]dec-8-ene	Dang Gui	204.357	4.75	40.65	0	0	0	1.83	1	FALSE
JBD00180	Mesitaldehyde	Dang Gui	148.206	3.05	37.8	0	1	17.07	1.54	1	FALSE
JBD00181	Isoxylaldehyde	Dang Gui	134.179	2.56	38.85	0	1	17.07	1.39	1	FALSE
JBD00190	1,1,5-trimethyl-2-formylcyclohexa-2,5-diene-4-one	Dang Gui	164.206	1.64	48.94	0	2	34.14	0.82	1	FALSE
JBD00191	4-Methyl-6-hepten-3-one	Dang Gui	126.2	2.07	78.38	0	1	17.07	1.39	4	FALSE
JBD00198	Isoamylbenzene	Dang Gui	148.249	3.94	35.69	0	0	0	1.84	3	FALSE
JBD00203	(3S)-3-butyl-3H-isobenzofuran-1-one	Dang Gui	190.244	3.25	55.05	0	2	26.3	1.3	3	FALSE
JBD00208	2,4-Xylylaldehyde	Dang Gui	134.179	2.56	39.33	0	1	17.07	1.42	1	FALSE
JBD00209	m-Ethylphenol	Dang Gui	122.168	2.51	51.3	1	1	20.23	1.55	1	FALSE
JBD00213	(+\/-)-Isoborneol	Fang Feng	154.254	1.98	86.98	1	1	20.23	1.27	0	FALSE
JBD00086	Hemo-sol	Fang Feng	136.238	3.5	39.84	0	0	0	1.83	1	FALSE
JBD00220	Undecenal	Fang Feng	168.281	4.11	39.35	0	1	17.07	1.43	8	FALSE
JBD00031	Nonanal	Fang Feng	142.243	3.22	40.28	0	1	17.07	1.31	7	FALSE
JBD00100	(L)-alpha-Terpineol	Fang Feng	154.254	2.42	48.8	1	1	20.23	1.39	1	FALSE
JBD00093	(-)-alpha-Pinene	Fang Feng	136.238	2.87	46.25	0	0	0	1.85	0	FALSE
JBD00094	beta-Chamigrene	Fang Feng	204.357	4.71	31.99	0	0	0	1.82	0	FALSE
JBD00231	Furol	Fang Feng	96.087	0.99	34.35	0	2	30.21	1.08	1	FALSE
JBD00233	L-Bornyl acetate	Fang Feng	196.292	2.35	65.52	0	2	26.3	1.29	2	FALSE
JBD00235	(R)-linalool	Fang Feng	154.254	2.74	39.8	1	1	20.23	1.33	4	FALSE
JBD00086	L-Limonen	Fang Feng	136.238	3.5	38.09	0	0	0	1.83	1	FALSE
JBD00240	(1S,5S)-1-isopropyl-4-methylenebicyclo[3.1.0]hexane	Fang Feng	136.238	2.93	46.21	0	0	0	1.83	1	FALSE
JBD00241	l-carvone	Fang Feng	150.222	2.36	49.47	0	1	17.07	1.35	1	FALSE
JBD00018	Undekansaeure	Fang Feng	186.297	4.09	30.14	1	2	37.3	0.98	9	FALSE
JBD00227	Neryl acetate	Fang Feng	196.292	3.31	57.47	0	2	26.3	1.25	6	FALSE
JBD00257	hexanal	Fang Feng	100.162	1.85	55.71	0	1	17.07	1.25	4	FALSE
JBD00015	DBP	Fang Feng	278.352	4.2	64.54	0	4	52.6	0.8	10	FALSE
JBD00264	WLN: VHR	Fang Feng	106.125	1.59	32.63	0	1	17.07	1.32	1	FALSE
JBD00265	(S)-Matsutake alcohol	Fang Feng	128.216	2.53	40.11	1	1	20.23	1.19	5	FALSE
JBD00268	trans-2,4-decadienal	Fang Feng	152.238	3.21	51.03	0	1	17.07	1.4	6	FALSE
JBD00272	()-beta-Pinene	Fang Feng	136.238	2.93	44.77	0	0	0	1.85	0	FALSE
JBD00273	(5S)-1-isopropyl-4-methylbicyclo[3.1.0]hex-3-ene	Fang Feng	136.238	2.87	47.13	0	0	0	1.81	1	FALSE
JBD00275	(R)-p-Menth-1-en-4-ol	Fang Feng	154.254	2.55	32.16	1	1	20.23	1.33	1	FALSE
JBD00118	cuminal	Fang Feng	148.206	2.78	38.29	0	1	17.07	1.39	2	FALSE
JBD00279	2-[(1R)-2,2,3-trimethyl-1-cyclopent-3-enyl]ethanal	Fang Feng	152.238	2.19	45.71	0	1	17.07	1.31	2	FALSE
JBD00041	19894-97-4	Fang Feng	152.238	1.78	49.98	1	1	20.23	1.25	1	FALSE
JBD00284	(1S,5R)-7,7-dimethyl-4-bicyclo[3.1.1]hept-3-enecarboxaldehyde	Fang Feng	150.222	2.04	41.25	0	1	17.07	1.34	1	FALSE
JBD00129	()-Cuparene	Fang Feng	202.341	4.72	38.26	0	0	0	1.88	1	FALSE
JBD00130	cis-Thujopsene	Fang Feng	204.357	4.08	56.43	0	0	0	1.84	0	FALSE
JBD00310	p-Cymen-8-ol	Fang Feng	150.222	2.29	32.26	1	1	20.23	1.33	1	FALSE
JBD00312	Heptan	Fang Feng	100.205	3.57	41.8	0	0	0	1.77	4	FALSE
JBD00169	1(3H)-Isobenzofuranone, 3-butyl-3a,4,5,6-tetrahydro-, cis-(-)-	Fang Feng	194.276	3.37	65.03	0	2	26.3	1.25	3	FALSE
JBD00315	PTL	Fang Feng	86.135	1.4	59.53	0	1	17.07	1.21	3	FALSE
JBD00316	(-)-Comphene	Fang Feng	136.238	2.93	34.98	0	0	0	1.81	0	FALSE
JBD00318	.beta.-Fenchyl acetate, exo-	Fang Feng	196.292	2.49	108.68	0	2	26.3	1.27	2	FALSE
JBD00321	Amylol	Fang Feng	88.151	1.43	76.16	1	1	20.23	1.02	3	FALSE
JBD00018	nonanoic acid	Fang Feng	158.243	3.17	40.51	1	2	37.3	0.92	7	FALSE
JBD00323	ZINC02571348	Fang Feng	142.243	2.99	39.15	1	1	20.23	1.21	6	FALSE
JBD00325	Azaron	Fang Feng	208.26	2.74	38.39	0	3	27.69	1.42	4	FALSE
JBD00329	Benzyl isovalerate	Fang Feng	192.26	2.98	58.44	0	2	26.3	1.32	5	FALSE
JBD00346	lanceol	Fang Feng	220.357	4.24	37.54	1	1	20.23	1.28	5	FALSE
JBD00349	(1S,4R,4aR,8aR)-1-isopropyl-4,7-dimethyl-2,3,4,5,6,8a-hexahydro-1H-naphthalen-4a-ol	Fang Feng	222.373	3.91	62.54	1	1	20.23	1.49	1	FALSE
JBD00350	(2S)-Flavanone	Fang Feng	224.261	3.1	64.04	0	2	26.3	1.14	1	FALSE
JBD00353	heptadeca-1,8-dien-4,6-diyn-3,10-diol	Fang Feng	260.379	4.58	53.86	2	2	40.46	0.63	8	FALSE
JBD00379	7-octen-4-ol	Fang Feng	128.216	2.39	33.99	1	1	20.23	1.11	5	FALSE
JBD00380	d-Dihydrocarvone	Fang Feng	152.238	2.4	62.94	0	1	17.07	1.36	1	FALSE
JBD00386	DIBP	Gan Cao	278.352	3.92	49.63	0	4	52.6	0.85	8	FALSE
JBD00100	(L)-alpha-Terpineol	Gan Cao	154.254	2.42	48.8	1	1	20.23	1.39	1	FALSE
JBD00403	anethole	Gan Cao	148.206	2.77	32.49	0	1	9.23	1.75	2	FALSE
JBD00410	()-Menthol	Gan Cao	156.27	2.78	59.33	1	1	20.23	1.27	1	FALSE
JBD00015	DBP	Gan Cao	278.352	4.2	64.54	0	4	52.6	0.8	10	FALSE
JBD00412	2-heptanone	Gan Cao	114.189	1.79	46.56	0	1	17.07	1.31	4	FALSE
JBD00414	o-xylene	Gan Cao	106.168	2.8	45.55	0	0	0	1.85	0	FALSE
JBD00415	m-xylene	Gan Cao	106.168	2.8	47.43	0	0	0	1.83	0	FALSE
JBD00426	ISOHEPTANE	Gan Cao	100.205	3.36	59.94	0	0	0	1.81	3	FALSE
JBD00312	Heptan	Gan Cao	100.205	3.57	41.8	0	0	0	1.77	4	FALSE
JBD00431	EB	Gan Cao	106.168	2.77	49.38	0	0	0	1.83	1	FALSE
JBD00434	butylated hydroxytoluene	Gan Cao	220.357	4.85	40.02	1	1	20.23	1.75	2	FALSE
JBD00441	2-Caren-10-al	Gan Cao	150.222	2.04	44.74	0	1	17.07	1.37	1	FALSE
JBD00151	beta-Terpinene	Gan Cao	136.238	3.5	42.29	0	0	0	1.85	1	FALSE
JBD00447	(E)-1-butoxyhex-2-ene	Gan Cao	156.27	3.31	41.72	0	1	9.23	1.5	7	FALSE
JBD00474	Octadiene	Gan Cao	110.2	3.19	34.53	0	0	0	1.81	4	FALSE
JBD00476	WLN: 4OVR	Gan Cao	178.233	3.01	48.41	0	2	26.3	1.31	5	FALSE
JBD00483	(1S,2S)-1,2-dimethylcyclopentane	Gan Cao	98.189	2.79	41.78	0	0	0	1.78	0	FALSE
JBD00502	2,3-dimethylhexane	Gan Cao	114.232	3.61	46.24	0	0	0	1.78	3	FALSE
JBD00514	(3S)-2,3-dimethylpentane	Gan Cao	100.205	3.16	35.57	0	0	0	1.78	2	FALSE
JBD00533	(4S)-2,4-dimethylhexane	Gan Cao	114.232	3.61	37.13	0	0	0	1.77	3	FALSE
JBD00561	HEX	Gan Cao	86.178	3.11	52.5	0	0	0	1.78	3	FALSE
JBD00562	Sextone B	Gan Cao	98.189	2.99	56.2	0	0	0	1.77	0	FALSE
JBD00606	(Z)-1-(2,4-dihydroxyphenyl)-3-phenylprop-2-en-1-one	Gan Cao	240.261	3.17	73.18	2	3	57.53	0.57	3	FALSE
JBD00612	3-methylheptane	Gan Cao	114.232	3.82	36.61	0	0	0	1.79	4	FALSE
JBD00659	Xambioona	Gan Cao	388.467	4.68	54.85	0	4	44.76	1.09	1	FALSE
JBD00662	Mipax	Gan Cao	194.19	1.54	57.4	0	4	52.6	0.64	4	FALSE
JBD00703	cis-p-Coumarate	Huang Qi	164.163	1.64	45.98	2	3	57.53	0.46	2	FALSE
JBD00086	Hemo-sol	Jiang Huang	136.238	3.5	39.84	0	0	0	1.83	1	FALSE
JBD00213	()-Borneol	Jiang Huang	154.254	1.98	81.8	1	1	20.23	1.22	0	FALSE
JBD00403	anethole	Jiang Huang	148.206	2.77	32.49	0	1	9.23	1.75	2	FALSE
JBD00093	TMH	Jiang Huang	136.238	2.87	46.25	0	0	0	1.82	0	FALSE
JBD00014	(-)-alpha-cedrene	Jiang Huang	204.357	4.12	55.56	0	0	0	1.81	0	FALSE
JBD00768	curcumol	Jiang Huang	236.357	2.79	103.55	1	2	29.46	1.12	1	FALSE
JBD00272	()-beta-Pinene	Jiang Huang	136.238	2.93	44.77	0	0	0	1.85	0	FALSE
JBD00770	Germacron	Jiang Huang	218.341	4.33	32.5	0	1	17.07	1.33	0	FALSE
JBD00774	(6R)-2-methyl-6-(4-methylphenyl)hept-2-en-4-one	Jiang Huang	216.325	4.2	40.84	0	1	17.07	1.59	4	FALSE
JBD00777	(6Z,10S)-3-isopropylidene-6,10-dimethyl-cyclodec-6-ene-1,4-quinone	Jiang Huang	234.341	3.23	35.77	0	2	34.14	0.97	0	FALSE
JBD00778	4-methoxy-5-hydroxybis	Jiang Huang	266.384	2.48	53.67	1	3	46.53	0.6	5	FALSE
JBD00784	α-turmerone	Jiang Huang	218.341	3.94	31.47	0	1	17.07	1.52	4	FALSE
JBD00786	(6S)-2-methyl-6-[(1S)-4-methylene-1-cyclohex-2-enyl]hept-2-en-4-one	Jiang Huang	218.341	3.99	43.91	0	1	17.07	1.56	4	FALSE
JBD00793	bisacumol	Jiang Huang	218.341	4.24	31.41	1	1	20.23	1.41	4	FALSE
JBD00786	Curlone	Jiang Huang	218.341	3.99	32.52	0	1	17.07	1.54	4	FALSE
JBD00802	germacrone-13-al	Jiang Huang	232.325	3.49	42	0	2	34.14	0.8	1	FALSE
JBD00316	D-Camphene	Qiang Huo	136.238	2.93	34.98	0	0	0	1.81	0	FALSE
JBD00086	Hemo-sol	Qiang Huo	136.238	3.5	39.84	0	0	0	1.83	1	FALSE
JBD00093	(-)-alpha-Pinene	Qiang Huo	136.238	2.87	46.25	0	0	0	1.85	0	FALSE
JBD00272	(-)-nopinene	Qiang Huo	136.238	2.93	44.84	0	0	0	1.8	0	FALSE
JBD00094	beta-Chamigrene	Qiang Huo	204.357	4.71	31.99	0	0	0	1.82	0	FALSE
JBD00820	()-2-Carene	Qiang Huo	136.238	2.87	46.69	0	0	0	1.89	0	FALSE
JBD00233	L-Bornyl acetate	Qiang Huo	196.292	2.35	65.52	0	2	26.3	1.29	2	FALSE
JBD00100	()-alpha-Terpineol	Qiang Huo	154.254	2.42	46.3	1	1	20.23	1.28	1	FALSE
JBD00213	()-Borneol	Qiang Huo	154.254	1.98	81.8	1	1	20.23	1.22	0	FALSE
JBD00240	(1S,5S)-1-isopropyl-4-methylenebicyclo[3.1.0]hexane	Qiang Huo	136.238	2.93	46.21	0	0	0	1.83	1	FALSE
JBD00102	CHEBI:7	Qiang Huo	136.238	2.87	45.2	0	0	0	1.84	0	FALSE
JBD00018	Undekansaeure	Qiang Huo	186.297	4.09	30.14	1	2	37.3	0.98	9	FALSE
JBD00703	cis-p-Coumarate	Qiang Huo	164.163	1.64	45.98	2	3	57.53	0.46	2	FALSE
JBD00093	TMH	Qiang Huo	136.238	2.87	46.25	0	0	0	1.82	0	FALSE
JBD00275	()-Terpinen-4-ol	Qiang Huo	154.254	2.55	81.41	1	1	20.23	1.36	1	FALSE
JBD00257	hexanal	Qiang Huo	100.162	1.85	55.71	0	1	17.07	1.25	4	FALSE
JBD00858	β-terpineol	Qiang Huo	154.254	2.47	47.89	1	1	20.23	1.29	1	FALSE
JBD00264	WLN: VHR	Qiang Huo	106.125	1.59	32.63	0	1	17.07	1.32	1	FALSE
JBD00268	trans-2,4-decadienal	Qiang Huo	152.238	3.21	51.03	0	1	17.07	1.4	6	FALSE
JBD00703	p-coumaric acid	Qiang Huo	164.163	1.64	43.29	2	3	57.53	0.46	2	FALSE
JBD00868	Terpilene	Qiang Huo	136.238	3.45	33.95	0	0	0	1.84	1	FALSE
JBD00273	5-isopropyl-2-methylbicyclo[3.1.0]hex-2-ene	Qiang Huo	136.238	2.87	47.19	0	0	0	1.82	1	FALSE
JBD00279	2-[(1R)-2,2,3-trimethyl-1-cyclopent-3-enyl]ethanal	Qiang Huo	152.238	2.19	45.71	0	1	17.07	1.31	2	FALSE
JBD00129	()-Cuparene	Qiang Huo	202.341	4.72	38.26	0	0	0	1.88	1	FALSE
JBD00130	cis-Thujopsene	Qiang Huo	204.357	4.08	56.43	0	0	0	1.84	0	FALSE
JBD00902	hexanoic acid	Qiang Huo	116.162	1.81	73.08	1	2	37.3	0.8	4	FALSE
JBD00906	1,3,8-p-Menthatriene	Qiang Huo	134.222	3.25	35.86	0	0	0	1.86	1	FALSE
JBD00312	Heptan	Qiang Huo	100.205	3.57	41.8	0	0	0	1.77	4	FALSE
JBD00918	WLN: QV4	Qiang Huo	102.135	1.35	70.74	1	2	37.3	0.78	3	FALSE
JBD00018	nonanoic acid	Qiang Huo	158.243	3.17	40.51	1	2	37.3	0.92	7	FALSE
JBD00922	Prenal	Qiang Huo	84.119	1.36	48.87	0	1	17.07	1.23	1	FALSE
JBD00927	aristolene	Qiang Huo	204.357	4.12	52.2	0	0	0	1.81	0	FALSE
JBD00929	Prenol	Qiang Huo	86.135	1.11	66.69	1	1	20.23	1	1	FALSE
JBD00951	30469-22-8	Qiang Huo	152.238	1.77	49.95	0	1	17.07	1.3	0	FALSE
JBD00952	19435-97-3	Qiang Huo	222.373	3.78	33.04	1	1	20.23	1.32	1	FALSE
JBD00955	Isohexanol	Qiang Huo	102.178	1.68	53.21	1	1	20.23	1.07	3	FALSE
JBD00349	(1S,4R,4aR,8aR)-1-isopropyl-4,7-dimethyl-2,3,4,5,6,8a-hexahydro-1H-naphthalen-4a-ol	Qiang Huo	222.373	3.91	62.54	1	1	20.23	1.49	1	FALSE
JBD00978	2-(4-hydroxyphenyl)ethyl 4-methoxybenzoate	Qiang Huo	272.304	3.31	36.63	1	4	55.76	0.85	6	FALSE
JBD00983	cis-Verbenyl acetate	Qiang Huo	194.276	2.22	31.73	0	2	26.3	1.23	2	FALSE
JBD00213	(+\/-)-Isoborneol	Sheng Jiang	154.254	1.98	86.98	1	1	20.23	1.27	0	FALSE
JBD00086	Hemo-sol	Sheng Jiang	136.238	3.5	39.84	0	0	0	1.83	1	FALSE
JBD00991	α-Longipinene	Sheng Jiang	204.357	4.12	53.26	0	0	0	1.83	0	FALSE
JBD00201	alloaromadedrene	Sheng Jiang	204.357	4.22	53.46	0	0	0	1.83	0	FALSE
JBD00100	(L)-alpha-Terpineol	Sheng Jiang	154.254	2.42	48.8	1	1	20.23	1.39	1	FALSE
JBD01003	ZINC02040970	Sheng Jiang	222.373	4.56	40.43	1	1	20.23	1.44	7	FALSE
JBD00093	(-)-alpha-Pinene	Sheng Jiang	136.238	2.87	46.25	0	0	0	1.85	0	FALSE
JBD01011	CAM	Sheng Jiang	152.238	1.94	67.17	0	1	17.07	1.29	0	FALSE
JBD00233	L-Bornyl acetate	Sheng Jiang	196.292	2.35	65.52	0	2	26.3	1.29	2	FALSE
JBD00235	(R)-linalool	Sheng Jiang	154.254	2.74	39.8	1	1	20.23	1.33	4	FALSE
JBD00099	isoeugenol	Sheng Jiang	164.206	2.5	70.1	1	2	29.46	1.38	2	FALSE
JBD00201	()-Aromadendrene	Sheng Jiang	204.357	4.22	55.74	0	0	0	1.81	0	FALSE
JBD00086	L-Limonen	Sheng Jiang	136.238	3.5	38.09	0	0	0	1.83	1	FALSE
JBD00213	()-Borneol	Sheng Jiang	154.254	1.98	81.8	1	1	20.23	1.22	0	FALSE
JBD01029	Styrene, 3,4-dimethyl-	Sheng Jiang	132.206	3.35	32.41	0	0	0	1.9	1	FALSE
JBD01030	eugenol	Sheng Jiang	164.206	2.55	56.24	1	2	29.46	1.35	3	FALSE
JBD01031	(-)-beta-Phellandrene	Sheng Jiang	136.238	3.31	40.44	0	0	0	1.83	1	FALSE
JBD01035	beta-Citronellol	Sheng Jiang	156.27	3.05	38.89	1	1	20.23	1.2	5	FALSE
JBD00240	(1S,5S)-1-isopropyl-4-methylenebicyclo[3.1.0]hexane	Sheng Jiang	136.238	2.93	46.21	0	0	0	1.83	1	FALSE
JBD00241	l-carvone	Sheng Jiang	150.222	2.36	49.47	0	1	17.07	1.35	1	FALSE
JBD00093	TMH	Sheng Jiang	136.238	2.87	46.25	0	0	0	1.82	0	FALSE
JBD00227	Neryl acetate	Sheng Jiang	196.292	3.31	57.47	0	2	26.3	1.25	6	FALSE
JBD00275	()-Terpinen-4-ol	Sheng Jiang	154.254	2.55	81.41	1	1	20.23	1.36	1	FALSE
JBD00014	(-)-alpha-cedrene	Sheng Jiang	204.357	4.12	55.56	0	0	0	1.81	0	FALSE
JBD00114	vanillin	Sheng Jiang	152.152	1.31	52	1	3	46.53	0.68	2	FALSE
JBD00257	hexanal	Sheng Jiang	100.162	1.85	55.71	0	1	17.07	1.25	4	FALSE
JBD00015	DBP	Sheng Jiang	278.352	4.2	64.54	0	4	52.6	0.8	10	FALSE
JBD01006	Nerol	Sheng Jiang	154.254	2.93	35.66	1	1	20.23	1.15	4	FALSE
JBD00412	2-heptanone	Sheng Jiang	114.189	1.79	46.56	0	1	17.07	1.31	4	FALSE
JBD01063	o-Cymol	Sheng Jiang	134.222	3.51	51.89	0	0	0	1.88	1	FALSE
JBD01064	l-Menthone	Sheng Jiang	154.254	2.6	57.9	0	1	17.07	1.35	1	FALSE
JBD01065	(-)-Citronellal	Sheng Jiang	154.254	3.02	35.71	0	1	17.07	1.34	5	FALSE
JBD01069	Furanodiene	Sheng Jiang	216.325	4.63	45.11	0	1	13.14	1.77	0	FALSE
JBD00272	()-beta-Pinene	Sheng Jiang	136.238	2.93	44.77	0	0	0	1.85	0	FALSE
JBD00770	Germacron	Sheng Jiang	218.341	4.33	32.5	0	1	17.07	1.33	0	FALSE
JBD00868	Terpilene	Sheng Jiang	136.238	3.45	33.95	0	0	0	1.84	1	FALSE
JBD00273	(5S)-1-isopropyl-4-methylbicyclo[3.1.0]hex-3-ene	Sheng Jiang	136.238	2.87	47.13	0	0	0	1.81	1	FALSE
JBD00102	Car-3-ene	Sheng Jiang	136.238	2.87	45.15	0	0	0	1.85	0	FALSE
JBD00235	LINALOOL (D)	Sheng Jiang	154.254	2.74	38.29	1	1	20.23	1.29	4	FALSE
JBD00275	(R)-p-Menth-1-en-4-ol	Sheng Jiang	154.254	2.55	32.16	1	1	20.23	1.33	1	FALSE
JBD00952	(1R,4S,4aR,8aR)-4-isopropyl-1,6-dimethyl-3,4,4a,7,8,8a-hexahydro-2H-naphthalen-1-ol	Sheng Jiang	222.373	3.78	31.67	1	1	20.23	1.32	1	FALSE
JBD00233	ZINC00388662	Sheng Jiang	196.292	2.35	67.05	0	2	26.3	1.24	2	FALSE
JBD01091	β-thujene	Sheng Jiang	136.238	2.68	46.44	0	0	0	1.82	1	FALSE
JBD00754	(1S,2S)-2-isopropenyl-4-isopropylidene-1-methyl-1-vinylcyclohexane	Sheng Jiang	204.357	4.93	34.47	0	0	0	1.87	2	FALSE
JBD00201	(&#8722;)-Alloaromadendrene	Sheng Jiang	204.357	4.22	54.04	0	0	0	1.81	0	FALSE
JBD00346	cis-lanceol	Sheng Jiang	220.357	4.24	35.94	1	1	20.23	1.33	5	FALSE
JBD00233	()-Bornyl acetate	Sheng Jiang	196.292	2.35	65.55	0	2	26.3	1.3	2	FALSE
JBD00284	(1S,5R)-7,7-dimethyl-4-bicyclo[3.1.1]hept-3-enecarboxaldehyde	Sheng Jiang	150.222	2.04	41.25	0	1	17.07	1.34	1	FALSE
JBD01101	(S)-p-Mentha-1,8-dien-7-al	Sheng Jiang	150.222	2.67	39	0	1	17.07	1.36	2	FALSE
JBD01103	2-ACETYLPYRROLE	Sheng Jiang	109.129	0.96	58.37	1	1	32.86	1.16	1	FALSE
JBD01109	BB_NC-0668	Sheng Jiang	204.357	4.75	35.57	0	0	0	1.83	1	FALSE
JBD01116	Isovanillin	Sheng Jiang	152.152	1.31	31.01	1	3	46.53	0.75	2	FALSE
JBD01118	cis-Carveol	Sheng Jiang	152.238	2.4	45.61	1	1	20.23	1.39	1	FALSE
JBD01119	toluene	Sheng Jiang	92.141	2.32	42.58	0	0	0	1.86	0	FALSE
JBD00902	hexanoic acid	Sheng Jiang	116.162	1.81	73.08	1	2	37.3	0.8	4	FALSE
JBD00310	p-Cymen-8-ol	Sheng Jiang	150.222	2.29	32.26	1	1	20.23	1.33	1	FALSE
JBD01118	(4S,6S)-cis-Carveol	Sheng Jiang	152.238	2.4	32.5	1	1	20.23	1.22	1	FALSE
JBD01131	beta-Gurjunene	Sheng Jiang	204.357	4.22	51.36	0	0	0	1.81	0	FALSE
JBD00315	PTL	Sheng Jiang	86.135	1.4	59.53	0	1	17.07	1.21	3	FALSE
JBD00316	(-)-Comphene	Sheng Jiang	136.238	2.93	34.98	0	0	0	1.81	0	FALSE
JBD01140	Neryl propionate	Sheng Jiang	210.319	3.98	36.64	0	2	26.3	1.32	7	FALSE
JBD01145	Isovaleral	Sheng Jiang	86.135	1.19	44.71	0	1	17.07	1.2	2	FALSE
JBD01148	6-shogaol	Sheng Jiang	276.379	4.55	31	1	3	46.53	1.07	9	FALSE
JBD01035	beta-Rhodinol	Sheng Jiang	156.27	3.05	38.05	1	1	20.23	1.19	5	FALSE
JBD01162	trans-p-2-Menthen-1-ol	Sheng Jiang	154.254	2.36	40.91	1	1	20.23	1.18	1	FALSE
JBD01163	(1R,2R,4R)-Dihydrocarveol	Sheng Jiang	154.254	2.58	51.17	1	1	20.23	1.32	1	FALSE
JBD00952	T-Muurolol	Sheng Jiang	222.373	3.78	30.41	1	1	20.23	1.36	1	FALSE
JBD00927	aristolene	Sheng Jiang	204.357	4.12	52.2	0	0	0	1.81	0	FALSE
JBD01175	cis-p-2,8-Menthadien-1-ol	Sheng Jiang	152.238	2.16	48.55	1	1	20.23	1.28	1	FALSE
JBD01182	ethyl (Z)-3-(4-methoxyphenyl)prop-2-enoate	Sheng Jiang	206.244	2.49	32.18	0	3	35.53	1.06	5	FALSE
JBD01186	ISOPULEGOL	Sheng Jiang	154.254	2.58	50.72	1	1	20.23	1.24	1	FALSE
JBD01162	cis-p-2-Menthen-1-ol	Sheng Jiang	154.254	2.36	35.3	1	1	20.23	1.22	1	FALSE
JBD00952	tau-cadinol	Sheng Jiang	222.373	3.78	36.51	1	1	20.23	1.31	1	FALSE
JBD00476	WLN: 4OVR	Sheng Jiang	178.233	3.01	48.41	0	2	26.3	1.31	5	FALSE
JBD01195	Rhodinol (6CI)	Sheng Jiang	156.27	3.1	33.78	1	1	20.23	1.18	6	FALSE
JBD01196	(3S)-3,7-dimethyloct-6-enoic acid	Sheng Jiang	170.254	2.97	51.45	1	2	37.3	1	5	FALSE
JBD01197	[(3S)-3,7-dimethylocta-1,6-dien-3-yl] acetate	Sheng Jiang	196.292	3.12	36.84	0	2	26.3	1.4	6	FALSE
JBD01198	trans-Verbenol	Sheng Jiang	152.238	1.84	52.01	1	1	20.23	1.17	0	FALSE
JBD01202	[(4R)-4-isopropenyl-1-cyclohexenyl]methanol	Sheng Jiang	152.238	2.41	49.01	1	1	20.23	1.18	2	FALSE
JBD01203	53111-25-4	Sheng Jiang	204.357	4.7	46.62	0	0	0	1.86	0	FALSE
JBD01205	β-panasinsene	Sheng Jiang	204.357	4.13	56.28	0	0	0	1.77	0	FALSE
JBD01209	HEPTENE	Sheng Jiang	98.189	3.17	50.67	0	0	0	1.79	4	FALSE
JBD01210	zingiberol	Sheng Jiang	222.373	4.18	37.24	1	1	20.23	1.36	4	FALSE
JBD00410	MENTHOL	Sheng Jiang	156.27	2.78	43.31	1	1	20.23	1.27	1	FALSE
JBD01223	2-ethenyl-1,1-dimethyl-3-methylene-cyclohexane	Sheng Jiang	150.265	3.57	45.15	0	0	0	1.84	1	FALSE
JBD01224	amomumoside_qt	Sheng Jiang	170.254	0.81	75.79	2	2	40.46	0.49	0	FALSE
JBD01227	amylcyclopropane	Sheng Jiang	112.216	3.45	34.42	0	0	0	1.78	4	FALSE
JBD01230	Dihydrocapsaicin	Sheng Jiang	307.437	4.33	47.07	2	4	58.56	0.98	10	FALSE
JBD01231	2-[(1R)-4-methyl-1-cyclohex-3-enyl]propan-2-yl acetate	Sheng Jiang	196.292	2.79	33.05	0	2	26.3	1.37	3	FALSE
JBD00820	.alpha.-Carene	Sheng Jiang	136.238	2.87	48.01	0	0	0	1.83	0	FALSE
JBD01234	C09628	Sheng Jiang	222.373	3.94	145.74	1	1	20.23	1.4	1	FALSE
JBD00349	(1S,4R,4aR,8aR)-1-isopropyl-4,7-dimethyl-2,3,4,5,6,8a-hexahydro-1H-naphthalen-4a-ol	Sheng Jiang	222.373	3.91	62.54	1	1	20.23	1.49	1	FALSE
JBD01236	ZINC00394787	Sheng Jiang	116.162	1.27	40.15	0	2	26.3	1.15	3	FALSE
JBD00014	()-alpha-Funebrene	Sheng Jiang	204.357	4.12	49.41	0	0	0	1.81	0	FALSE
JBD01239	ZINC04026824	Sheng Jiang	220.357	3.08	68.97	1	1	20.23	1.23	0	FALSE
JBD01242	(1R,3S,5R)-6,6-dimethyl-2-methylene-3-norpinanol	Sheng Jiang	152.238	1.83	54	1	1	20.23	1.21	0	FALSE
JBD01244	(4aR,9aS)-2,9,9-trimethyl-5-methylene-4,4a,6,7,8,9a-hexahydro-3H-benzo[7]annulene	Sheng Jiang	204.357	4.75	46.05	0	0	0	1.82	0	FALSE
JBD01245	3-Cyclohexen-1-methanol	Sheng Jiang	112.173	1.39	72.61	1	1	20.23	1.12	1	FALSE
JBD01249	Neric acid	Sheng Jiang	168.238	3.14	30.37	1	2	37.3	1.04	4	FALSE
JBD01252	cis-Pinene hydrate	Sheng Jiang	154.254	1.91	65.35	1	1	20.23	1.32	0	FALSE

## Sheet: Supplementary Table S3
Supplementary Table S3. Target prediction results of filtered compounds.
Compound ID	Compound SMILES	Target Count
JBD00014	[C@]123[C@H](C([C@@H](C1)C(=CC3)C)(C)C)CC[C@H]2C	111
JBD00015	c1(c(C(=O)OCCCC)cccc1)C(=O)OCCCC	125
JBD00016	O(C(=O)C)CC	64
JBD00018	C(CCCCCCCCCCC)CCCCCC(=O)O	137
JBD00027	[C@@H]12C(=O)CC[C@@H](C1(C)C)C2	121
JBD00031	CCCCCCCCCCCC=O	130
JBD00033	[C@H]1(C(CCCC1)(C)C)O	116
JBD00037	c1(c(C(=O)OCCC)cccc1)C(=O)OCCC	120
JBD00041	OCC1=CC[C@H]2C([C@@H]1C2)(C)C	133
JBD00042	OC[C@H]1[C@@H]2C([C@@H](C2)CC1)(C)C	122
JBD00054	O/C=C/1\[C@@H]2C([C@@H](C2)CC1)(C)C	114
JBD00079	C(/C=C\CC)CCCO	128
JBD00080	CCC(=O)CC=C	111
JBD00084	C(=O)(OCC)C(C)C	117
JBD00086	C1(=CC[C@@H](CC1)C(=C)C)C	103
JBD00093	[C@@H]12C(=CC[C@@H](C1)C2(C)C)C	116
JBD00094	[C@@]12(C(CCCC1=C)(C)C)CC=C(CC2)C	114
JBD00099	c1(cc(ccc1O)/C=C/C)OC	119
JBD00100	CC1=CC[C@@H](CC1)C(C)(C)O	146
JBD00102	[C@@H]12[C@@H](C1(C)C)CC(=CC2)C	112
JBD00114	C(=O)c1cc(c(cc1)O)OC	115
JBD00118	C(=O)c1ccc(cc1)C(C)C	114
JBD00129	c1(ccc(cc1)[C@]1(C(CCC1)(C)C)C)C	107
JBD00130	C1C=C([C@H]2[C@]3(C(CCC[C@@]13C)(C)C)C2)C	103
JBD00134	c1ccc2c(c1)C(=O)O/C/2=C/CCC	115
JBD00139	C1=CCC=C[C@@H](C1)CCCC	79
JBD00140	C12=C(C(=O)O/C/1=C/CCC)C=CCC2	122
JBD00147	[C@@]12([C@@H](CC[C@H]1C(=C)C)C)CCC(=CC2)C	119
JBD00148	c1(ccc(cc1)CC)O	112
JBD00151	C1(=CCC(=C)CC1)C(C)C	99
JBD00152	C(CC)C=O	73
JBD00156	c1c(cc(c(c1)C)C)C=O	108
JBD00157	c1cc(ccc1C=O)CC	110
JBD00169	O1[C@@H]([C@H]2CCCC=C2C1=O)CCCC	158
JBD00170	O1[C@@H](C2=C(C1=O)C=CCC2)CCCC	137
JBD00173	[C@]12([C@@H](CC=C1C(C)C)C)CC[C@@H](C=C2)C	82
JBD00180	C(=O)c1c(cc(cc1C)C)C	114
JBD00181	O=Cc1c(ccc(c1)C)C	108
JBD00190	C1(=CC(=O)C(=CC1(C)C)C)C=O	109
JBD00191	CCC(=O)[C@@H](CC=C)C	106
JBD00198	C(CCc1ccccc1)(C)C	117
JBD00201	[C@@H]12C([C@@H]1CCC(=C)[C@@H]1[C@@H]2[C@@H](CC1)C)(C)C	19
JBD00203	O1[C@@H](CCCC)c2c(C1=O)cccc2	131
JBD00208	O=Cc1c(cc(cc1)C)C	109
JBD00209	Oc1cc(CC)ccc1	114
JBD00213	[C@]12([C@@H](C[C@@H](CC1)C2(C)C)O)C	110
JBD00220	C(CC/C=C/C=O)CCCCC	112
JBD00227	C(=C\COC(=O)C)(/CCC=C(C)C)\C	119
JBD00231	C(=O)c1ccco1	16
JBD00233	C(=O)(C)O[C@@H]1C[C@@H]2CC[C@]1(C2(C)C)C	128
JBD00235	[C@@](CCC=C(C)C)(C=C)(C)O	120
JBD00240	[C@]12([C@@H](C1)C(=C)CC2)C(C)C	35
JBD00241	[C@@H]1(CC(=O)C(=CC1)C)C(=C)C	125
JBD00257	C(CCC)CC=O	117
JBD00264	c1(ccccc1)C=O	82
JBD00265	[C@H](CCCCC)(C=C)O	134
JBD00268	C(=O)/C=C/C=C/CCCCC	116
JBD00272	[C@@H]12C(=C)CC[C@@H](C1(C)C)C2	31
JBD00273	C1=C([C@H]2[C@](C1)(C(C)C)C2)C	114
JBD00275	[C@]1(CC=C(CC1)C)(O)C(C)C	125
JBD00279	C1(=CC[C@@H](C1(C)C)CC=O)C	125
JBD00284	[C@H]12C(=CC[C@H](C1(C)C)C2)C=O	124
JBD00310	C(c1ccc(cc1)C)(C)(C)O	125
JBD00312	C(CCC)CCC	29
JBD00315	C(CC=O)CC	114
JBD00316	[C@H]12C(C)(C)C(=C)[C@H](CC1)C2	47
JBD00318	[C@]12([C@H](C([C@@H](C1)CC2)(C)C)OC(=O)C)C	130
JBD00321	C(CCCC)O	116
JBD00323	O[C@@H](CCCCCC)C=C	132
JBD00325	c1(c(cc(c(c1)/C=C/C)OC)OC)OC	127
JBD00329	c1(COC(=O)CC(C)C)ccccc1	119
JBD00346	C(/C(=C/CCC(=C)[C@@H]1CC=C(CC1)C)/C)O	128
JBD00349	O[C@@]12[C@H]([C@@H](CC[C@H]1C)C(C)C)C=C(CC2)C	130
JBD00350	O1[C@@H](CC(=O)c2c1cccc2)c1ccccc1	166
JBD00353	C=C[C@@H](C#CC#C/C=C/[C@@H](CCCCCCC)O)O	115
JBD00379	C=CCC[C@@H](CCC)O	123
JBD00380	C1(=O)C[C@H](C(=C)C)CC[C@H]1C	123
JBD00386	c1(c(cccc1)C(=O)OCC(C)C)C(=O)OCC(C)C	120
JBD00403	c1(ccc(cc1)/C=C/C)OC	123
JBD00410	[C@H]1([C@H](C[C@H](CC1)C)O)C(C)C	121
JBD00412	C(CCCC)C(=O)C	125
JBD00414	c1cccc(c1C)C	27
JBD00415	c1ccc(cc1C)C	42
JBD00426	CCCCC(C)C	25
JBD00431	c1(ccccc1)CC	103
JBD00434	c1(c(c(C(C)(C)C)cc(c1)C)O)C(C)(C)C	128
JBD00441	[C@@H]12C=C(CC[C@@H]1C2(C)C)C=O	127
JBD00447	C(/C=C/CCC)OCCCC	113
JBD00474	C(/C=C/C=C)CCC	33
JBD00476	c1c(cccc1)C(=O)OCCCC	120
JBD00483	[C@H]1([C@H](CCC1)C)C	30
JBD00502	[C@H](CCC)(C(C)C)C	25
JBD00514	[C@@H](C(C)C)(CC)C	18
JBD00533	[C@@H](CC(C)C)(CC)C	25
JBD00561	CCCCCC	25
JBD00562	C1(CCCCC1)C	41
JBD00606	c1(ccc(c(c1)O)C(=O)/C=C\c1ccccc1)O	132
JBD00612	[C@H](CCCC)(CC)C	27
JBD00659	O1[C@@H](CC(=O)c2c1c1c(OC(C=C1)(C)C)cc2)c1cc2c(OC(C=C2)(C)C)cc1	148
JBD00662	c1(ccccc1C(=O)OC)C(=O)OC	114
JBD00703	C(=O)(/C=C\c1ccc(cc1)O)O	113
JBD00754	[C@]1([C@H](CC(=C(C)C)CC1)C(=C)C)(C)C=C	78
JBD00768	C1C[C@@H]([C@@]23C[C@H]([C@@](CC(=C)[C@H]12)(O3)O)C(C)C)C	121
JBD00770	C1(=O)C/C(=C/CC/C(=C/CC1=C(C)C)/C)/C	124
JBD00774	CC(=CC(=O)C[C@@H](C)c1ccc(cc1)C)C	117
JBD00777	C1(=O)CC(=C(C)C)C(=O)C/C(=C\CC[C@@H]1C)/C	143
JBD00778	C(=O)(C[C@H]([C@H]1C[C@H]([C@](C=C1)(OC)C)O)C)C=C(C)C	86
JBD00784	CC(=CC(=O)C[C@@H](C)[C@H]1C=CC(=CC1)C)C	142
JBD00786	CC(=CC(=O)C[C@H](C)[C@H]1C=CC(=C)CC1)C	142
JBD00793	c1c(ccc(c1)[C@@H](C[C@H](C=C(C)C)O)C)C	128
JBD00802	C(=O)/C(=C\1/C(=O)C/C(=C\CC/C(=C/C1)/C)/C)/C	126
JBD00820	[C@@H]12[C@@H](C1(C)C)C=C(CC2)C	114
JBD00858	[C@@]1(CC[C@@H](CC1)C(=C)C)(C)O	126
JBD00868	C1(=CC=C(CC1)C)C(C)C	62
JBD00902	CCCCCC(=O)O	121
JBD00906	C1(=CC=C(CC1)C(=C)C)C	57
JBD00918	C(=O)(CCCC)O	117
JBD00922	C(=O)C=C(C)C	80
JBD00927	[C@@H]12C([C@@H]1CC=C1[C@@]2([C@@H](CCC1)C)C)(C)C	107
JBD00929	C(=C(C)C)CO	110
JBD00951	[C@H]12[C@@H](C(=O)C[C@H](C1(C)C)C2)C	119
JBD00952	O[C@]1([C@@H]2[C@H]([C@@H](CC1)C(C)C)C=C(CC2)C)C	130
JBD00955	C(CCC(C)C)O	118
JBD00978	c1c(ccc(c1)C(=O)OCCc1ccc(cc1)O)OC	114
JBD00983	C1([C@@H]2C(=C[C@H]([C@H]1C2)OC(=O)C)C)(C)C	147
JBD00991	[C@H]12[C@@]3(CCCC([C@H]1[C@@H]3C(=CC2)C)(C)C)C	111
JBD01003	[C@@](CC/C=C(/CCC=C(C)C)\C)(C=C)(C)O	116
JBD01006	C(=C\CO)(/CCC=C(C)C)\C	120
JBD01011	[C@]12(C([C@@H](CC1=O)CC2)(C)C)C	119
JBD01029	c1(c(cc(cc1)C=C)C)C	24
JBD01030	c1(cc(ccc1O)CC=C)OC	116
JBD01031	C1=CC(=C)CC[C@@H]1C(C)C	85
JBD01035	[C@@H](CCC=C(C)C)(CCO)C	135
JBD01063	c1(c(cccc1)C)C(C)C	85
JBD01064	[C@@H]1(C(=O)C[C@@H](CC1)C)C(C)C	117
JBD01065	[C@H](CCC=C(C)C)(CC=O)C	139
JBD01069	C1C/C=C(/Cc2c(C/C=C/1\C)c(co2)C)\C	73
JBD01091	[C@@H]1(C=C[C@]2([C@@H]1C2)C(C)C)C	82
JBD01101	[C@@H]1(CCC(=CC1)C=O)C(=C)C	120
JBD01103	[nH]1c(ccc1)C(=O)C	113
JBD01109	[C@@]12(C(=CCC[C@H]2C)CC[C@H](C1)C(=C)C)C	111
JBD01116	Oc1cc(C=O)ccc1OC	116
JBD01118	[C@@H]1(C(=CC[C@H](C1)C(=C)C)C)O	136
JBD01119	c1(ccccc1)C	70
JBD01131	[C@@H]12C([C@@H]1CC[C@H]([C@@H]1[C@H]2C(=C)CC1)C)(C)C	19
JBD01140	C(=C\COC(=O)CC)(\CCC=C(C)C)/C	117
JBD01145	C(C(C)C)C=O	115
JBD01148	c1(cc(c(cc1)O)OC)CCC(=O)/C=C/CCCCC	124
JBD01162	[C@@]1(CC[C@@H](C=C1)C(C)C)(C)O	132
JBD01163	[C@@H]1(C[C@H]([C@@H](CC1)C)O)C(=C)C	130
JBD01175	C1=C[C@@](CC[C@@H]1C(=C)C)(O)C	133
JBD01182	C(=O)(/C=C\c1ccc(cc1)OC)OCC	130
JBD01186	O[C@H]1[C@@H](CC[C@H](C1)C)C(=C)C	125
JBD01195	[C@H](CCCC(=C)C)(CCO)C	128
JBD01196	[C@H](CCC=C(C)C)(CC(=O)O)C	152
JBD01197	O([C@](CCC=C(C)C)(C)C=C)C(=O)C	116
JBD01198	[C@@H]12C([C@@H]([C@@H](C=C1C)O)C2)(C)C	128
JBD01202	[C@H]1(CCC(=CC1)CO)C(=C)C	134
JBD01203	[C@H]12[C@H](C(=CCCC1(C)C)C)CCC(=C2)C	99
JBD01205	[C@@]123CC([C@@H]1CC[C@]2(CCCC3=C)C)(C)C	33
JBD01209	C(=C)CCCCC	20
JBD01210	[C@@H]1(C=C[C@](CC1)(C)O)[C@@H](CCC=C(C)C)C	141
JBD01223	C1([C@@H](C(=C)CCC1)C=C)(C)C	26
JBD01224	O[C@@H]1C[C@H]2[C@@H](C[C@@]1(C2(C)C)C)O	118
JBD01227	C1(CC1)CCCCC	19
JBD01230	c1(cc(c(cc1)O)OC)CNC(=O)CCCCCCC(C)C	178
JBD01231	[C@@H]1(C(OC(=O)C)(C)C)CCC(=CC1)C	149
JBD01234	O[C@]12[C@](CC[C@@H]1C(C)C)(CC=C(CC2)C)C	136
JBD01236	[C@H](OC(=O)C)(CC)C	111
JBD01239	[C@@]123[C@H](C([C@@H](C1)C(=C)[C@H](C2)O)(C)C)CC[C@H]3C	124
JBD01242	[C@@H]1(C[C@H]2C[C@@H](C1=C)C2(C)C)O	120
JBD01244	[C@@H]12C(CCCC(=C)[C@@H]1CCC(=C2)C)(C)C	93
JBD01245	[C@@H]1(CC=CCC1)CO	131
JBD01249	C(=O)(/C=C(\C)/CCC=C(C)C)O	115
JBD01252	O[C@]1([C@H]2C([C@H](C2)CC1)(C)C)C	121

## Sheet: Supplementary Table S4
Supplementary Table S4. Detailed information on the rheumatoid arthritis pathogenic genes.
Gene Symbol	Disease Name	PubMed ID
A2M	Rheumatoid Arthritis	10491366
NAT2	Rheumatoid Arthritis	18398952
NAT2	Rheumatoid Arthritis	22731637
NAT2	Rheumatoid Arthritis	21989592
NAT2	Rheumatoid Arthritis	17985847
NAT2	Rheumatoid Arthritis	16337339
NAT2	Rheumatoid Arthritis	16896994
NAT2	Rheumatoid Arthritis	15005011
NAT2	Rheumatoid Arthritis	15032315
NAT2	Rheumatoid Arthritis	12235453
NAT2	Rheumatoid Arthritis	12235453
NAT2	Rheumatoid Arthritis	12465141
NAT2	Early Rheumatoid Arthritis	24394199
SERPINA3	Rheumatoid Arthritis	1974162
SERPINA3	Rheumatoid Arthritis	28776300
SERPINA3	Rheumatoid Arthritis	30299241
SERPINA3	Rheumatoid Arthritis	31261500
AAVS1	Rheumatoid Arthritis	16802345
ABCF1	Rheumatoid Arthritis	19503088
ABCF1	Rheumatoid Arthritis	17804836
ABCA4	Rheumatoid Arthritis	24200909
ABCA4	Early Rheumatoid Arthritis	24200909
AOC1	Rheumatoid Arthritis	29350566
AOC1	Rheumatoid Arthritis	31183781
AOC1	Rheumatoid Arthritis	30922373
ABO	Rheumatoid Arthritis	7041915
ABO	Rheumatoid Arthritis	3668975
ACACA	Rheumatoid Arthritis	28254559
ACACA	Rheumatoid Arthritis	30275258
ACACA	Rheumatoid Arthritis	29998822
ACACA	Rheumatoid Arthritis	18427872
ASIC1	Rheumatoid Arthritis	24923411
ACR	Rheumatoid Arthritis	28866645
ACR	Rheumatoid Arthritis	30944956
ACR	Rheumatoid Arthritis	23543349
ACR	Rheumatoid Arthritis	31146113
ACR	Rheumatoid Arthritis	21952999
ACR	Rheumatoid Arthritis	23773307
ACR	Rheumatoid Arthritis	28079508
ACR	Rheumatoid Arthritis	28768630
ACR	Rheumatoid Arthritis	22933315
ACR	Rheumatoid Arthritis	30946286
ACR	Rheumatoid Arthritis	29678939
ACR	Rheumatoid Arthritis	31338568
ACR	Rheumatoid Arthritis	16219644
ACR	Rheumatoid Arthritis	21906432
ACR	Rheumatoid Arthritis	28258473
ACR	Rheumatoid Arthritis	28798051
ACR	Rheumatoid Arthritis	29363510
ACR	Rheumatoid Arthritis	23088220
ACR	Rheumatoid Arthritis	28089976
ACR	Rheumatoid Arthritis	28601249
ACR	Rheumatoid Arthritis	31171038
ACR	Rheumatoid Arthritis	28777897
ACR	Rheumatoid Arthritis	30928534
ACR	Rheumatoid Arthritis	10371279
ACR	Rheumatoid Arthritis	30524277
ACR	Rheumatoid Arthritis	22324954
ACR	Rheumatoid Arthritis	28791449
ACR	Rheumatoid Arthritis	16151812
ACR	Rheumatoid Arthritis	20615213
ACR	Rheumatoid Arthritis	14596426
ACR	Rheumatoid Arthritis	28472115
ACR	Rheumatoid Arthritis	15731287
ACR	Rheumatoid Arthritis	23166616
ACR	Rheumatoid Arthritis	28733473
ACR	Rheumatoid Arthritis	31396835
ACR	Rheumatoid Arthritis	29998844
ACR	Rheumatoid Arthritis	15252214
ACR	Rheumatoid Arthritis	22272574
ACR	Rheumatoid Arthritis	30700865
ACR	Rheumatoid Arthritis	31266534
ACR	Rheumatoid Arthritis	30745806
ACR	Rheumatoid Arthritis	8311542
ACR	Rheumatoid Arthritis	30999969
ACR	Rheumatoid Arthritis	29956820
ACR	Rheumatoid Arthritis	30474471
ACR	Rheumatoid Arthritis	28440350
ACR	Rheumatoid Arthritis	31834475
ACR	Rheumatoid Arthritis	31532072
ACR	Rheumatoid Arthritis	29600939
ACR	Rheumatoid Arthritis	14962963
ACR	Rheumatoid Arthritis	17453717
ACR	Seronegative rheumatoid arthritis	31730497
ACR	Early Rheumatoid Arthritis	29934373
ACP1	Rheumatoid Arthritis	21767392
ACP5	Rheumatoid Arthritis	11983200
ACP5	Rheumatoid Arthritis	18410226
ACP5	Rheumatoid Arthritis	28792533
ACTA2	Rheumatoid Arthritis	30760649
ACTB	Rheumatoid Arthritis	29621504
ACTB	Rheumatoid Arthritis	30920392
ACTB	Rheumatoid Arthritis	30777378
ACTB	Rheumatoid Arthritis	30208760
ACTB	Rheumatoid Arthritis	30760649
ACTB	Rheumatoid Arthritis	1711202
ACTB	Rheumatoid Arthritis	28255205
ACTB	Rheumatoid Arthritis	30553912
ACTB	Rheumatoid Arthritis	28647488
ACTB	Rheumatoid Arthritis	22634718
ACTB	Rheumatoid Arthritis	17934089
ACTB	Early Rheumatoid Arthritis	31344123
ACTG1	Rheumatoid Arthritis	30299241
ACTG1	Rheumatoid Arthritis	28776300
ACTG1	Rheumatoid Arthritis	31261500
ACTG2	Rheumatoid Arthritis	28776300
ACTG2	Rheumatoid Arthritis	31261500
ACTG2	Rheumatoid Arthritis	30299241
ACTN1	Rheumatoid Arthritis	24534470
ADA	Rheumatoid Arthritis	20943049
ADA	Rheumatoid Arthritis	12632419
ADA	Rheumatoid Arthritis	29897007
ADA	Rheumatoid Arthritis	28160418
ADA	Rheumatoid Arthritis	30444912
ADA	Juvenile rheumatoid arthritis	29160524
ADAM8	Rheumatoid Arthritis	18397961
ADAM8	Rheumatoid Arthritis	24646716
ADAM10	Rheumatoid Arthritis	27846745
ADAM10	Rheumatoid Arthritis	29693139
ADAM10	Rheumatoid Arthritis	26135838
ADAR	Rheumatoid Arthritis	31493964
ADCYAP1R1	Rheumatoid Arthritis	30524940
ADM	Rheumatoid Arthritis	23711352
ADM	Rheumatoid Arthritis	12709825
ADM	Rheumatoid Arthritis	16622024
ADM	Rheumatoid Arthritis	24556692
ADM	Rheumatoid Arthritis	19210874
ADM	Rheumatoid Arthritis	20697789
ADORA2A	Rheumatoid Arthritis	19902562
ADORA2A	Rheumatoid Arthritis	31140226
ADORA2A	Rheumatoid Arthritis	19192274
ADORA3	Rheumatoid Arthritis	31140226
PARP1	Rheumatoid Arthritis	15743888
PARP1	Rheumatoid Arthritis	19030862
PARP1	Rheumatoid Arthritis	15868402
PARP1	Rheumatoid Arthritis	12632415
PARP1	Rheumatoid Arthritis	15743888
PARP1	Rheumatoid Arthritis	12632415
PARP1	Rheumatoid Arthritis	15082117
PARP1	Rheumatoid Arthritis	20665026
PARP1	Rheumatoid Arthritis	19228791
PARP1	Rheumatoid Arthritis	17890271
PARP1	Rheumatoid Arthritis	26339143
ADRA1A	Rheumatoid Arthritis	15225142
ADRA1A	Rheumatoid Arthritis	10094932
ADRA2B	Rheumatoid Arthritis	15225142
ADRA2B	Rheumatoid Arthritis	10094932
ADRB2	Rheumatoid Arthritis	15794198
ADRB2	Rheumatoid Arthritis	19177262
ADRB2	Rheumatoid Arthritis	29485127
ADRB2	Rheumatoid Arthritis	28631356
ADRB2	Rheumatoid Arthritis	18267980
ADRB2	Juvenile rheumatoid arthritis	19177262
ADRB3	Rheumatoid Arthritis	12739037
ADRB3	Rheumatoid Arthritis	12739037
GRK2	Rheumatoid Arthritis	30463058
GRK2	Rheumatoid Arthritis	10094932
GRK2	Rheumatoid Arthritis	30643209
GRK2	Rheumatoid Arthritis	31818003
GRK2	Rheumatoid Arthritis	10094932
AFP	Rheumatoid Arthritis	31661575
AFP	Rheumatoid Arthritis	27913752
ACAN	Rheumatoid Arthritis	22594821
ACAN	Rheumatoid Arthritis	29326703
ACAN	Rheumatoid Arthritis	19004047
ACAN	Rheumatoid Arthritis	19213744
ACAN	Rheumatoid Arthritis	14760803
ACAN	Rheumatoid Arthritis	23543349
ACAN	Rheumatoid Arthritis	9627011
ACAN	Rheumatoid Arthritis	15292528
ACAN	Rheumatoid Arthritis	23137648
ACAN	Rheumatoid Arthritis	20516019
ACAN	Rheumatoid Arthritis	30390384
ACAN	Rheumatoid Arthritis	19004047
ACAN	Rheumatoid Arthritis	15188376
AGER	Rheumatoid Arthritis	18078623
AGER	Rheumatoid Arthritis	24556692
AGER	Rheumatoid Arthritis	19604442
AGER	Rheumatoid Arthritis	16385501
AGER	Rheumatoid Arthritis	17804836
AGER	Rheumatoid Arthritis	24437572
AGER	Rheumatoid Arthritis	12070776
AGER	Rheumatoid Arthritis	12070776
AGER	Rheumatoid Arthritis	21156761
AGER	Rheumatoid Arthritis	17425804
AGER	Rheumatoid Arthritis	18322992
JAG1	Rheumatoid Arthritis	16307184
JAG1	Rheumatoid Arthritis	19265135
AGT	Rheumatoid Arthritis	29122658
AGTR1	Rheumatoid Arthritis	29122658
AGTR2	Rheumatoid Arthritis	29038523
AHR	Rheumatoid Arthritis	23349129
AHR	Rheumatoid Arthritis	28403070
AHR	Rheumatoid Arthritis	28007558
AHR	Rheumatoid Arthritis	31755636
AHR	Rheumatoid Arthritis	31594926
AHR	Rheumatoid Arthritis	18617548
AHR	Rheumatoid Arthritis	30418118
AHR	Rheumatoid Arthritis	28535889
AHR	Rheumatoid Arthritis	23982178
AHR	Rheumatoid Arthritis	18617548
AHR	Rheumatoid Arthritis	28192119
AHR	Rheumatoid Arthritis	24309559
AHR	Rheumatoid Arthritis	31811747
AHR	Rheumatoid Arthritis	29096558
AHR	Rheumatoid Arthritis	26838552
AHSG	Rheumatoid Arthritis	26799059
AIF1	Rheumatoid Arthritis	19503088
AIF1	Rheumatoid Arthritis	26585362
AIF1	Rheumatoid Arthritis	17804836
AIF1	Rheumatoid Arthritis	29225172
AIF1	Rheumatoid Arthritis	18721278
AIF1	Rheumatoid Arthritis	18721278
AIF1	Rheumatoid Arthritis	22106834
AIF1	Rheumatoid Arthritis	18835879
AIF1	Rheumatoid Arthritis	24018427
AKT1	Rheumatoid Arthritis	31411001
AKT1	Rheumatoid Arthritis	30273785
AKT1	Rheumatoid Arthritis	28559961
AKT1	Rheumatoid Arthritis	30286793
AKT1	Rheumatoid Arthritis	17599731
AKT1	Rheumatoid Arthritis	30912120
AKT1	Rheumatoid Arthritis	24294360
AKT1	Rheumatoid Arthritis	29710540
AKT1	Rheumatoid Arthritis	26265114
AKT1	Rheumatoid Arthritis	31028998
AKT1	Rheumatoid Arthritis	31009103
AKT1	Rheumatoid Arthritis	25935347
AKT1	Rheumatoid Arthritis	26135838
AKT1	Rheumatoid Arthritis	30503342
AKT1	Rheumatoid Arthritis	30988781
AKT1	Rheumatoid Arthritis	31849678
AKT2	Rheumatoid Arthritis	30541951
ALB	Rheumatoid Arthritis	30048859
ALB	Rheumatoid Arthritis	30789095
ALB	Rheumatoid Arthritis	30385504
ALB	Rheumatoid Arthritis	31672633
ALB	Rheumatoid Arthritis	30320486
ALB	Rheumatoid Arthritis	30422357
ALB	Rheumatoid Arthritis	30732168
ALB	Rheumatoid Arthritis	31397202
ALB	Rheumatoid Arthritis	28257609
ALB	Rheumatoid Arthritis	30978282
ALB	Rheumatoid Arthritis	23006786
ALB	Rheumatoid Arthritis	27778459
ALB	Rheumatoid Arthritis	27028097
ALB	Rheumatoid Arthritis	30993918
ALB	Rheumatoid Arthritis	25864124
ALB	Rheumatoid Arthritis	28177535
ALB	Rheumatoid Arthritis	30911944
ALB	Rheumatoid Arthritis	31009294
ALB	Rheumatoid Arthritis	8697652
ALB	Rheumatoid Arthritis	31819422
ALCAM	Rheumatoid Arthritis	26844569
ALDH1A1	Rheumatoid Arthritis	25106087
ALDH1A1	Rheumatoid Arthritis	29948941
ALDH2	Rheumatoid Arthritis	7660963
ALDH1A3	Rheumatoid Arthritis	25106087
ALOX12	Rheumatoid Arthritis	9305751
ALOX5	Rheumatoid Arthritis	21352343
ALOX5	Rheumatoid Arthritis	25229347
ALOX5	Rheumatoid Arthritis	28316377
ALOX5	Rheumatoid Arthritis	12833524
ALOX5	Rheumatoid Arthritis	8750209
ALOX5	Rheumatoid Arthritis	19497113
ALOX5AP	Rheumatoid Arthritis	8750209
ALOX15	Rheumatoid Arthritis	10332966
ALOX15	Rheumatoid Arthritis	23872401
ALOX15	Rheumatoid Arthritis	17918787
ALPP	Rheumatoid Arthritis	30864863
ALPP	Rheumatoid Arthritis	12846052
AMD1	Rheumatoid Arthritis	31412111
AMD1P2	Rheumatoid Arthritis	31412111
AMH	Rheumatoid Arthritis	30442826
AMPD1	Rheumatoid Arthritis	16947783
ANG	Rheumatoid Arthritis	12653852
ANGPT1	Rheumatoid Arthritis	22730375
ANGPT1	Rheumatoid Arthritis	11838839
ANGPT1	Rheumatoid Arthritis	12010571
ANGPT1	Rheumatoid Arthritis	17599743
ANGPT1	Rheumatoid Arthritis	12525377
ANGPT1	Rheumatoid Arthritis	14715662
ANGPT1	Juvenile rheumatoid arthritis	11315918
ANGPT2	Rheumatoid Arthritis	22730375
ANGPT2	Rheumatoid Arthritis	26947206
ANGPT2	Rheumatoid Arthritis	11838839
ANGPT2	Rheumatoid Arthritis	17009243
ANGPT2	Rheumatoid Arthritis	12010571
ANGPT2	Rheumatoid Arthritis	30745815
ANGPT2	Rheumatoid Arthritis	12563678
ANPEP	Rheumatoid Arthritis	31189572
ANPEP	Rheumatoid Arthritis	12355480
ANXA1	Rheumatoid Arthritis	29751523
ANXA1	Rheumatoid Arthritis	25697137
ANXA1	Rheumatoid Arthritis	30426384
ANXA1	Rheumatoid Arthritis	17008549
ANXA2	Rheumatoid Arthritis	30426384
ANXA3	Rheumatoid Arthritis	22446963
ANXA3	Rheumatoid Arthritis	22446963
ANXA3	Rheumatoid Arthritis	22446963
ANXA4	Rheumatoid Arthritis	28261963
ANXA5	Rheumatoid Arthritis	23711145
ANXA6	Rheumatoid Arthritis	9756640
ANXA6	Rheumatoid Arthritis	27896842
ANXA11	Juvenile rheumatoid arthritis	23152861
APAF1	Rheumatoid Arthritis	28118944
APC	Rheumatoid Arthritis	10553089
APC	Rheumatoid Arthritis	11290778
APC	Rheumatoid Arthritis	12444176
APC	Rheumatoid Arthritis	22019586
APCS	Rheumatoid Arthritis	21373746
AIRE	Rheumatoid Arthritis	24170308
AIRE	Rheumatoid Arthritis	21505073
AIRE	Rheumatoid Arthritis	29074995
AIRE	Rheumatoid Arthritis	21505073
AIRE	Rheumatoid Arthritis	23320549
AIRE	Rheumatoid Arthritis	31275320
AIRE	Rheumatoid Arthritis	29069728
AIRE	Rheumatoid Arthritis	21505073
AIRE	Rheumatoid Arthritis	25637666
AIRE	Rheumatoid Arthritis	30403260
AIRE	Rheumatoid Arthritis	29129473
BIRC2	Rheumatoid Arthritis	30834598
BIRC3	Rheumatoid Arthritis	30417444
XIAP	Rheumatoid Arthritis	10817564
BIRC5	Rheumatoid Arthritis	17635796
BIRC5	Rheumatoid Arthritis	26651826
APOA1	Rheumatoid Arthritis	25849372
APOA2	Rheumatoid Arthritis	12697270
APOB	Rheumatoid Arthritis	31694752
APOB	Rheumatoid Arthritis	29997113
APOB	Rheumatoid Arthritis	22174202
APOE	Rheumatoid Arthritis	23613766
APOE	Rheumatoid Arthritis	11922198
APOE	Rheumatoid Arthritis	11085906
APOE	Rheumatoid Arthritis	22174202
APOE	Rheumatoid Arthritis	8843864
APP	Rheumatoid Arthritis	27623077
APP	Rheumatoid Arthritis	22029666
APRT	Rheumatoid Arthritis	31684171
APRT	Rheumatoid Arthritis	30100905
KLK3	Rheumatoid Arthritis	27044355
KLK3	Rheumatoid Arthritis	7523313
FAS	Rheumatoid Arthritis	11550967
FAS	Rheumatoid Arthritis	21879377
FAS	Rheumatoid Arthritis	16508942
FAS	Rheumatoid Arthritis	18078642
FAS	Rheumatoid Arthritis	19228791
FAS	Rheumatoid Arthritis	12516573
FAS	Rheumatoid Arthritis	10515651
FAS	Rheumatoid Arthritis	10461479
FAS	Rheumatoid Arthritis	23053964
FAS	Rheumatoid Arthritis	25645050
FAS	Felty Syndrome	10515651
FAS	Systemic onset juvenile chronic arthritis	23603761
FAS	Rheumatoid Arthritis, Systemic Juvenile	23603761
FAS	Juvenile rheumatoid arthritis	11824955
FASLG	Rheumatoid Arthritis	21879377
FASLG	Rheumatoid Arthritis	23749041
FASLG	Rheumatoid Arthritis	20008919
FASLG	Rheumatoid Arthritis	18078642
FASLG	Rheumatoid Arthritis	25645050
AQP1	Rheumatoid Arthritis	23164158
AQP1	Rheumatoid Arthritis	29303021
AQP1	Rheumatoid Arthritis	30067070
AQP9	Rheumatoid Arthritis	28938959
AQP9	Rheumatoid Arthritis	27026296
AR	Rheumatoid Arthritis	19555469
AR	Rheumatoid Arthritis	22251404
AR	Rheumatoid Arthritis	14570589
AR	Rheumatoid Arthritis	10419869
AR	Rheumatoid Arthritis	22040886
AR	Rheumatoid Arthritis	22089459
AR	Rheumatoid Arthritis	21997404
AR	Rheumatoid Arthritis	17431729
AR	Rheumatoid Arthritis	10711573
AR	Rheumatoid Arthritis	27355582
ABCC6	Rheumatoid Arthritis	3261054
ABCC6	Rheumatoid Arthritis	8310203
ABCC6	Rheumatoid Arthritis	29022182
ABCC6	Early Rheumatoid Arthritis	28190118
AREG	Rheumatoid Arthritis	20346245
AREG	Rheumatoid Arthritis	17082220
ARG1	Rheumatoid Arthritis	23126644
ARG1	Rheumatoid Arthritis	30887278
ARG2	Rheumatoid Arthritis	12415579
ARNTL	Rheumatoid Arthritis	23335987
ARNTL	Rheumatoid Arthritis	25535886
ARNTL	Rheumatoid Arthritis	25109449
ARR3	Juvenile rheumatoid arthritis	9802601
ARRB1	Rheumatoid Arthritis	21855149
ARRB2	Rheumatoid Arthritis	30988705
STS	Rheumatoid Arthritis	15498798
STS	Rheumatoid Arthritis	31170172
STS	Rheumatoid Arthritis	19192274
ASAH1	Rheumatoid Arthritis	26945816
ASIP	Rheumatoid Arthritis	14872483
ASIP	Rheumatoid Arthritis	29735171
ASPA	Rheumatoid Arthritis	14872483
ASPA	Rheumatoid Arthritis	29735171
SERPINC1	Rheumatoid Arthritis	8877916
ATF3	Rheumatoid Arthritis	31228816
ATHS	Rheumatoid Arthritis	30864863
ATHS	Rheumatoid Arthritis	12846052
ATIC	Rheumatoid Arthritis	26799664
ATIC	Rheumatoid Arthritis	19193698
ATIC	Rheumatoid Arthritis	25084201
ATIC	Rheumatoid Arthritis	27885916
ATIC	Rheumatoid Arthritis	15457444
ATM	Rheumatoid Arthritis	29524605
ATM	Rheumatoid Arthritis	31748230
ATM	Seropositive rheumatoid arthritis	22419777
ATOH1	Rheumatoid Arthritis	9352625
ATP1A1	Rheumatoid Arthritis	15515123
ATP6V1G2	Rheumatoid Arthritis	19503088
ATP6V1G2	Rheumatoid Arthritis	11170743
ATP6V1G2	Rheumatoid Arthritis	21156761
ATR	Rheumatoid Arthritis	16735027
AZGP1	Rheumatoid Arthritis	28284716
BAK1	Rheumatoid Arthritis	16988840
BAK1	Rheumatoid Arthritis	29915899
BAX	Rheumatoid Arthritis	10366100
BCHE	Rheumatoid Arthritis	25179377
BCHE	Rheumatoid Arthritis	30506510
CCND1	Rheumatoid Arthritis	15736039
CCND1	Rheumatoid Arthritis	11795432
CCND1	Rheumatoid Arthritis	18830906
CCND1	Rheumatoid Arthritis	28987940
BCL2	Rheumatoid Arthritis	21159604
BCL2	Rheumatoid Arthritis	8774162
BCL2	Rheumatoid Arthritis	28975975
BCL2	Rheumatoid Arthritis	10623863
BCL2	Rheumatoid Arthritis	12165497
BCL2	Rheumatoid Arthritis	10799883
BCL2	Rheumatoid Arthritis	29755657
BCL2	Rheumatoid Arthritis	31239367
BCL2	Rheumatoid Arthritis	7945466
BCL2	Rheumatoid Arthritis	17009247
BCL2	Rheumatoid Arthritis	9022077
BCL2	Rheumatoid Arthritis	29669300
BCL2	Rheumatoid Arthritis	12165497
BCL2	Rheumatoid Arthritis	8670592
BCL2	Rheumatoid Arthritis	29115552
BCL2	Rheumatoid Arthritis	26905515
BCL2	Rheumatoid Arthritis	17328050
BCL2	Rheumatoid Arthritis	31217874
BCL2	Rheumatoid Arthritis	26834210
BCL2	Rheumatoid Arthritis	27493089
BCL2	Rheumatoid Arthritis	19709444
BCL2	Rheumatoid Arthritis	28987940
BCL2	Rheumatoid Arthritis	9856487
BCL2A1	Rheumatoid Arthritis	19192274
BCL2A1	Rheumatoid Arthritis	28279841
BCL2L1	Rheumatoid Arthritis	16572289
BCL3	Rheumatoid Arthritis	26138292
BCL6	Rheumatoid Arthritis	31019190
BCL6	Rheumatoid Arthritis	29377743
BCL6	Systemic onset juvenile chronic arthritis	29848367
TNFRSF17	Rheumatoid Arthritis	11528522
TNFRSF17	Rheumatoid Arthritis	27907250
TNFRSF17	Rheumatoid Arthritis	28834574
TNFRSF17	Rheumatoid Arthritis	17968879
TNFRSF17	Rheumatoid Arthritis	17968879
TNFRSF17	Rheumatoid Arthritis	31183387
BCR	Rheumatoid Arthritis	29628928
BCR	Rheumatoid Arthritis	28755662
BCR	Rheumatoid Arthritis	31816725
BCS1L	Rheumatoid Arthritis	28005437
BDKRB2	Rheumatoid Arthritis	12833524
BDNF	Rheumatoid Arthritis	29787856
BDNF	Rheumatoid Arthritis	29126980
BDNF	Rheumatoid Arthritis	29375397
BDNF	Rheumatoid Arthritis	29372349
BDNF	Rheumatoid Arthritis	19490633
BDNF	Rheumatoid Arthritis	22715356
CFB	Rheumatoid Arthritis	19503088
CFB	Rheumatoid Arthritis	21156761
CFB	Rheumatoid Arthritis	26385602
CFB	Rheumatoid Arthritis	3495479
CFB	Rheumatoid Arthritis	1563983
CFB	Rheumatoid Arthritis	17804836
CFB	Rheumatoid Arthritis	3876434
CFB	Seropositive rheumatoid arthritis	3495479
BGLAP	Rheumatoid Arthritis	31017736
BGLAP	Rheumatoid Arthritis	30188218
BGLAP	Rheumatoid Arthritis	17601661
BGN	Rheumatoid Arthritis	15292528
BGN	Rheumatoid Arthritis	22682473
BGN	Rheumatoid Arthritis	29402456
PRDM1	Rheumatoid Arthritis	23143596
PRDM1	Rheumatoid Arthritis	22040493
PRDM1	Rheumatoid Arthritis	25263394
PRDM1	Rheumatoid Arthritis	19898481
PRDM1	Rheumatoid Arthritis	31019190
PRDM1	Rheumatoid Arthritis	20453842
BLK	Rheumatoid Arthritis	19503088
BLK	Rheumatoid Arthritis	23143596
BLK	Rheumatoid Arthritis	21068098
BLK	Rheumatoid Arthritis	24532676
BLK	Rheumatoid Arthritis	23646104
BLK	Rheumatoid Arthritis	21765104
BLK	Rheumatoid Arthritis	22661644
BLK	Rheumatoid Arthritis	20453842
BLK	Rheumatoid Arthritis	26895230
CXCR5	Rheumatoid Arthritis	29381842
CXCR5	Rheumatoid Arthritis	31019190
CXCR5	Rheumatoid Arthritis	28827539
CXCR5	Rheumatoid Arthritis	15743468
CXCR5	Rheumatoid Arthritis	15780119
CXCR5	Rheumatoid Arthritis	28516880
CXCR5	Rheumatoid Arthritis	31523787
CXCR5	Rheumatoid Arthritis	28569167
BMP2	Rheumatoid Arthritis	30810639
BMP2	Rheumatoid Arthritis	27865758
BMP2	Rheumatoid Arthritis	14558086
BMP4	Rheumatoid Arthritis	20008919
BMP4	Rheumatoid Arthritis	31596288
BMP4	Rheumatoid Arthritis	16542506
BMP4	Rheumatoid Arthritis	16542506
BMP5	Rheumatoid Arthritis	16542506
BMP5	Rheumatoid Arthritis	16542506
BMP6	Rheumatoid Arthritis	14558086
BMP6	Rheumatoid Arthritis	20008919
BMX	Rheumatoid Arthritis	18292575
DST	Rheumatoid Arthritis	19347182
BPI	Rheumatoid Arthritis	12913926
BRAF	Rheumatoid Arthritis	31028510
BRAF	Rheumatoid Arthritis	26814611
BRAF	Rheumatoid Arthritis	20843808
BRAF	Rheumatoid Arthritis	30062448
BRAF	Rheumatoid Arthritis	23517740
BRAF	Rheumatoid Arthritis	29423085
ZFP36L1	Systemic onset juvenile chronic arthritis	23603761
ZFP36L1	Rheumatoid Arthritis, Systemic Juvenile	23603761
BRS3	Rheumatoid Arthritis	15225142
BRS3	Rheumatoid Arthritis	10094932
BSG	Rheumatoid Arthritis	23146660
BSG	Rheumatoid Arthritis	11840439
BSG	Rheumatoid Arthritis	29852454
BSG	Rheumatoid Arthritis	20455995
BSG	Rheumatoid Arthritis	29563614
BSG	Rheumatoid Arthritis	26296700
BSG	Rheumatoid Arthritis	27859685
BSG	Rheumatoid Arthritis	25404518
BSG	Rheumatoid Arthritis	31089921
BSG	Rheumatoid Arthritis	28948414
BSG	Rheumatoid Arthritis	16507143
BSG	Rheumatoid Arthritis	10693866
BSG	Rheumatoid Arthritis	16507143
BSG	Rheumatoid Arthritis	25053832
BTF3P11	Rheumatoid Arthritis	30267788
BTF3P11	Rheumatoid Arthritis	18565244
BTF3P11	Rheumatoid Arthritis	25102365
BTF3P11	Rheumatoid Arthritis	27894399
BTF3P11	Rheumatoid Arthritis	30719064
BTF3P11	Rheumatoid Arthritis	15290725
BTF3P11	Rheumatoid Arthritis	31297563
BTF3P11	Rheumatoid Arthritis	15593184
BTF3P11	Rheumatoid Arthritis	25068378
BTF3P11	Rheumatoid Arthritis	25105978
BTF3P11	Rheumatoid Arthritis	29383454
BTF3P11	Rheumatoid Arthritis	20231205
BTF3P11	Rheumatoid Arthritis	22377704
BTF3P11	Rheumatoid Arthritis	28534161
BTF3P11	Rheumatoid Arthritis	22867712
BTF3P11	Rheumatoid Arthritis	31209146
BTF3P11	Rheumatoid Arthritis	31486401
BTF3P11	Early Rheumatoid Arthritis	17876645
BTK	Rheumatoid Arthritis	29457982
BTK	Rheumatoid Arthritis	30988116
BTK	Rheumatoid Arthritis	29717662
BTK	Rheumatoid Arthritis	27821712
BTK	Rheumatoid Arthritis	29198867
BTK	Rheumatoid Arthritis	31209475
BTK	Rheumatoid Arthritis	29324347
BTK	Rheumatoid Arthritis	28352114
BTK	Rheumatoid Arthritis	24764451
BTK	Rheumatoid Arthritis	28742141
BTK	Rheumatoid Arthritis	28279528
BTK	Rheumatoid Arthritis	31495833
BTK	Rheumatoid Arthritis	30875504
BTK	Rheumatoid Arthritis	30216722
BTK	Rheumatoid Arthritis	19342689
BTK	Rheumatoid Arthritis	30893553
BTK	Rheumatoid Arthritis	31172362
BTK	Rheumatoid Arthritis	28141917
BTK	Rheumatoid Arthritis	29546831
BTK	Rheumatoid Arthritis	26341110
BTK	Rheumatoid Arthritis	28720503
BTK	Rheumatoid Arthritis	31260299
BTK	Rheumatoid Arthritis	31247719
BTN1A1	Rheumatoid Arthritis	21293383
TSPO	Rheumatoid Arthritis	29301931
TSPO	Rheumatoid Arthritis	28050748
TSPO	Rheumatoid Arthritis	31260948
TSPO	Rheumatoid Arthritis	31486697
TSPO	Rheumatoid Arthritis	31553762
C2	Rheumatoid Arthritis	19503088
C2	Rheumatoid Arthritis	21156761
C2	Rheumatoid Arthritis	17804836
C2	Rheumatoid Arthritis	965492
C2	Rheumatoid Arthritis	1657009
C2	Juvenile rheumatoid arthritis	965492
C3	Rheumatoid Arthritis	2937582
C3	Rheumatoid Arthritis	27908300
C3	Rheumatoid Arthritis	28796299
C3	Rheumatoid Arthritis	2111124
C3	Rheumatoid Arthritis	3495479
C3	Rheumatoid Arthritis	7897264
C3	Rheumatoid Arthritis	29735171
C3	Rheumatoid Arthritis	14872483
C3AR1	Rheumatoid Arthritis	28626064
C4A	Rheumatoid Arthritis	1563983
C4A	Rheumatoid Arthritis	2711369
C4A	Rheumatoid Arthritis	2111123
C4A	Rheumatoid Arthritis	2567598
C4A	Rheumatoid Arthritis	2530015
C4A	Rheumatoid Arthritis	2573586
C4B	Rheumatoid Arthritis	2567598
C4B	Rheumatoid Arthritis	2111123
C4B	Rheumatoid Arthritis	2711369
C4B	Rheumatoid Arthritis	22076784
C4B	Rheumatoid Arthritis	2573586
C4B	Rheumatoid Arthritis	1563983
C4B	Rheumatoid Arthritis	2530015
C5	Rheumatoid Arthritis	20030635
C5	Rheumatoid Arthritis	18759306
C5	Rheumatoid Arthritis	19503088
C5	Rheumatoid Arthritis	23321589
C5	Rheumatoid Arthritis	22196377
C5	Rheumatoid Arthritis	17880261
C5	Rheumatoid Arthritis	17804836
C5	Rheumatoid Arthritis	19116907
C5AR1	Rheumatoid Arthritis	29220376
C5AR1	Rheumatoid Arthritis	12070675
C5AR1	Rheumatoid Arthritis	17804836
C5AR1	Rheumatoid Arthritis	29300009
VPS51	Rheumatoid Arthritis	11838839
VPS51	Rheumatoid Arthritis	12563678
VPS51	Rheumatoid Arthritis	22730375
VPS51	Rheumatoid Arthritis	12010571
VPS51	Rheumatoid Arthritis	26947206
CA1	Rheumatoid Arthritis	29746127
CA1	Rheumatoid Arthritis	11752507
CA2	Rheumatoid Arthritis	11752507
CA3	Rheumatoid Arthritis	26099944
CACNA1S	Rheumatoid Arthritis	16622521
DDR1	Rheumatoid Arthritis	17804836
DDR1	Rheumatoid Arthritis	19503088
CALCR	Juvenile rheumatoid arthritis	12375338
CALD1	Rheumatoid Arthritis	15292528
CALM1	Rheumatoid Arthritis	31820195
CALM2	Rheumatoid Arthritis	31820195
CALM3	Rheumatoid Arthritis	31820195
CALR	Rheumatoid Arthritis	29652658
CALR	Rheumatoid Arthritis	30639474
CALR	Rheumatoid Arthritis	23233327
CALR	Rheumatoid Arthritis	30045972
CALR	Rheumatoid Arthritis	3865340
CALR	Rheumatoid Arthritis	31119302
CALR	Rheumatoid Arthritis	28652209
CAMP	Rheumatoid Arthritis	30704942
CAMP	Rheumatoid Arthritis	30915077
CAMP	Rheumatoid Arthritis	31260471
CAPG	Rheumatoid Arthritis	30160204
CAPG	Rheumatoid Arthritis	31713730
CAPS	Systemic onset juvenile chronic arthritis	25050926
CAST	Rheumatoid Arthritis	7706496
CAST	Rheumatoid Arthritis	7638179
CAST	Rheumatoid Arthritis	10600505
CAST	Rheumatoid Arthritis	22046434
CAST	Rheumatoid Arthritis	9851263
CAST	Rheumatoid Arthritis	12367559
CASP1	Rheumatoid Arthritis	23171454
CASP1	Rheumatoid Arthritis	30875506
CASP1	Rheumatoid Arthritis	19824913
CASP1	Rheumatoid Arthritis	31327667
CASP1	Rheumatoid Arthritis	29752727
CASP1	Rheumatoid Arthritis	23687262
CASP1	Rheumatoid Arthritis	28240593
CASP3	Rheumatoid Arthritis	29784872
CASP3	Rheumatoid Arthritis	28741869
CASP3	Rheumatoid Arthritis	16622024
CASP3	Rheumatoid Arthritis	29544566
CASP3	Rheumatoid Arthritis	23217276
CASP3	Rheumatoid Arthritis	21923740
CASP3	Rheumatoid Arthritis	28075411
CASP3	Rheumatoid Arthritis	22990668
CASP3	Rheumatoid Arthritis	29943389
CASP3	Rheumatoid Arthritis	30267788
CASP5	Rheumatoid Arthritis	28938959
CASP5	Rheumatoid Arthritis	29158166
CASP7	Rheumatoid Arthritis	18785314
CASP7	Rheumatoid Arthritis	17504820
CASP8	Rheumatoid Arthritis	12115181
CASP8	Rheumatoid Arthritis	28978351
CASP8	Rheumatoid Arthritis	19407827
CASP8	Rheumatoid Arthritis	10817565
CASP8	Rheumatoid Arthritis	26905515
CASP8	Rheumatoid Arthritis	18513326
CASP10	Rheumatoid Arthritis	31407831
CASP10	Rheumatoid Arthritis	28118944
CASP10	Rheumatoid Arthritis	14687710
CASP10	Systemic onset juvenile chronic arthritis	21382177
CASR	Rheumatoid Arthritis	27346252
CASR	Juvenile rheumatoid arthritis	9802601
CAT	Rheumatoid Arthritis	31494513
CAT	Rheumatoid Arthritis	15988600
CAT	Rheumatoid Arthritis	29934747
CAT	Rheumatoid Arthritis	19242068
CAT	Rheumatoid Arthritis	18313405
CAT	Rheumatoid Arthritis	28429194
CAT	Rheumatoid Arthritis	22450443
CAT	Rheumatoid Arthritis	18415766
CAT	Rheumatoid Arthritis	30021375
CAT	Rheumatoid Arthritis	31747811
CAT	Rheumatoid Arthritis	30077371
CAT	Rheumatoid Arthritis	30002993
CAT	Juvenile rheumatoid arthritis	30680511
CAV1	Rheumatoid Arthritis	28321538
CAV1	Rheumatoid Arthritis	30079994
CAV2	Rheumatoid Arthritis	17379860
CAV2	Rheumatoid Arthritis	17379860
RUNX2	Rheumatoid Arthritis	20008919
RUNX1	Rheumatoid Arthritis	14608356
RUNX1	Rheumatoid Arthritis	18087673
RUNX1	Rheumatoid Arthritis	26546613
RUNX1	Rheumatoid Arthritis	24390342
RUNX1	Rheumatoid Arthritis	16652416
RUNX1	Rheumatoid Arthritis	24532676
RUNX1	Rheumatoid Arthritis	15838240
RUNX1	Rheumatoid Arthritis	18328148
RUNX1	Rheumatoid Arthritis	15184985
RUNX1	Rheumatoid Arthritis	23143596
RUNX1	Rheumatoid Arthritis	30423114
RUNX1	Rheumatoid Arthritis	16821265
RUNX1	Rheumatoid Arthritis	23143596
RUNX1	Rheumatoid Arthritis	18087673
RUNX1	Rheumatoid Arthritis	15184985
RUNX1	Rheumatoid Arthritis	18328148
RUNX1	Rheumatoid Arthritis	22449398
RUNX1	Rheumatoid Arthritis	24390342
RUNX1	Rheumatoid Arthritis	28693140
RUNX1	Rheumatoid Arthritis	23143596
RUNX1	Systemic onset juvenile chronic arthritis	23603761
RUNX1	Rheumatoid Arthritis, Systemic Juvenile	23603761
SERPINH1	Rheumatoid Arthritis	9588174
SERPINH1	Rheumatoid Arthritis	15389525
SERPINH1	Rheumatoid Arthritis	15389525
CCK	Rheumatoid Arthritis	31234900
CCK	Rheumatoid Arthritis	28987940
CCK	Rheumatoid Arthritis	26782542
KRIT1	Rheumatoid Arthritis	31820195
CCNB1	Rheumatoid Arthritis	23217276
CCNG2	Rheumatoid Arthritis	22491018
CCNG2	Rheumatoid Arthritis	22491018
CCT	Rheumatoid Arthritis	26241881
CD1C	Rheumatoid Arthritis	27250804
CD1C	Rheumatoid Arthritis	29867920
CD1C	Rheumatoid Arthritis	28475762
CD1C	Rheumatoid Arthritis	30511817
CD1D	Rheumatoid Arthritis	19724888
CD1D	Rheumatoid Arthritis	14719188
CD2	Rheumatoid Arthritis	23143596
CD2	Rheumatoid Arthritis	27385538
CD3E	Rheumatoid Arthritis	12833524
CD247	Rheumatoid Arthritis	23861880
CD247	Rheumatoid Arthritis	27118209
CD247	Rheumatoid Arthritis	23143596
CD4	Rheumatoid Arthritis	19004052
CD5	Rheumatoid Arthritis	23143596
CD6	Rheumatoid Arthritis	26844569
CD6	Rheumatoid Arthritis	19389237
CD6	Rheumatoid Arthritis	24449571
CD8A	Rheumatoid Arthritis	1349568
CD8A	Rheumatoid Arthritis	1731812
CD9	Rheumatoid Arthritis	2692124
CD14	Rheumatoid Arthritis	26546109
CD14	Rheumatoid Arthritis	24725539
CD14	Rheumatoid Arthritis	9918236
CD14	Rheumatoid Arthritis	31086948
CD14	Rheumatoid Arthritis	21921097
CD14	Rheumatoid Arthritis	26546613
CD14	Rheumatoid Arthritis	18565258
CD14	Rheumatoid Arthritis	1371728
CD14	Rheumatoid Arthritis	17599732
CD14	Rheumatoid Arthritis	24721042
CD14	Rheumatoid Arthritis	10446857
CD14	Rheumatoid Arthritis	26838552
CD14	Rheumatoid Arthritis	10446858
CD14	Rheumatoid Arthritis	16916546
CD14	Rheumatoid Arthritis	1378495
CD14	Rheumatoid Arthritis	15248214
CD14	Rheumatoid Arthritis	25535886
CD14	Rheumatoid Arthritis	30210612
CD14	Rheumatoid Arthritis	24997655
CD14	Rheumatoid Arthritis	28183329
CD14	Rheumatoid Arthritis	21690378
CD14	Rheumatoid Arthritis	17009247
CD14	Rheumatoid Arthritis	23490466
CD14	Rheumatoid Arthritis	18565258
CD14	Rheumatoid Arthritis	23146660
CD14	Rheumatoid Arthritis	27495116
CD14	Rheumatoid Arthritis	16467036
CD14	Rheumatoid Arthritis	25683200
CD14	Rheumatoid Arthritis	31836304
CD14	Rheumatoid Arthritis	27434862
CD14	Rheumatoid Arthritis	30802366
CD14	Rheumatoid Arthritis	20112365
CD14	Rheumatoid Arthritis	31473844
CD14	Rheumatoid Arthritis	28446753
CD14	Rheumatoid Arthritis	28118944
CD14	Rheumatoid Arthritis	21968544
CD14	Juvenile rheumatoid arthritis	19605672
CD19	Rheumatoid Arthritis	23696745
CD19	Rheumatoid Arthritis	12106500
CD19	Rheumatoid Arthritis	27434862
CD19	Rheumatoid Arthritis	22962438
CD19	Rheumatoid Arthritis	8838506
CD19	Rheumatoid Arthritis	23490466
CD19	Rheumatoid Arthritis	12215898
CD19	Seronegative rheumatoid arthritis	21607290
MS4A1	Rheumatoid Arthritis	26177310
MS4A1	Rheumatoid Arthritis	20435928
MS4A1	Rheumatoid Arthritis	30580638
MS4A1	Rheumatoid Arthritis	28230269
MS4A1	Rheumatoid Arthritis	19842941
MS4A1	Rheumatoid Arthritis	21937757
MS4A1	Rheumatoid Arthritis	24618052
MS4A1	Rheumatoid Arthritis	31721234
MS4A1	Rheumatoid Arthritis	30551501
MS4A1	Rheumatoid Arthritis	24909454
MS4A1	Rheumatoid Arthritis	28440561
MS4A1	Rheumatoid Arthritis	29508305
MS4A1	Rheumatoid Arthritis	31498682
MS4A1	Rheumatoid Arthritis	28766389
MS4A1	Rheumatoid Arthritis	11592366
MS4A1	Rheumatoid Arthritis	23294992
MS4A1	Rheumatoid Arthritis	18484952
MS4A1	Seropositive rheumatoid arthritis	12562401
CD22	Rheumatoid Arthritis	30835424
CD22	Rheumatoid Arthritis	10079291
CD27	Rheumatoid Arthritis	8778953
CD27	Rheumatoid Arthritis	29880013
CD27	Rheumatoid Arthritis	22962438
CD27	Rheumatoid Arthritis	28886017
CD27	Seronegative rheumatoid arthritis	21607290
CD28	Rheumatoid Arthritis	27125674
CD28	Rheumatoid Arthritis	27092776
CD28	Rheumatoid Arthritis	24912006
CD28	Rheumatoid Arthritis	9870867
CD28	Rheumatoid Arthritis	17675524
CD28	Rheumatoid Arthritis	22594821
CD28	Rheumatoid Arthritis	29922065
CD28	Rheumatoid Arthritis	11696237
CD28	Rheumatoid Arthritis	17565371
CD28	Rheumatoid Arthritis	19898481
CD28	Rheumatoid Arthritis	24313359
CD28	Rheumatoid Arthritis	23143596
CD28	Rheumatoid Arthritis	11318597
CD28	Rheumatoid Arthritis	28833034
CD28	Rheumatoid Arthritis	19394279
CD28	Rheumatoid Arthritis	20113255
CD28	Rheumatoid Arthritis	29500936
CD28	Rheumatoid Arthritis	11196673
CD28	Rheumatoid Arthritis	11544310
CD28	Rheumatoid Arthritis	22385242
CD28	Rheumatoid Arthritis	8898376
CD28	Rheumatoid Arthritis	17804530
CD28	Rheumatoid Arthritis	24832108
CD28	Rheumatoid Arthritis	21691744
CD28	Rheumatoid Arthritis	20738421
CD28	Rheumatoid Arthritis	11369787
CD28	Rheumatoid Arthritis	19904767
CD28	Rheumatoid Arthritis	23143596
CD28	Rheumatoid Arthritis	15642134
CD28	Rheumatoid Arthritis	26658904
CD28	Rheumatoid Arthritis	25510954
CD28	Rheumatoid Arthritis	18292521
CD28	Rheumatoid Arthritis	11937537
CD28	Rheumatoid Arthritis	20453842
CD28	Rheumatoid Arthritis	15535835
CD28	Rheumatoid Arthritis	21508506
CD28	Rheumatoid Arthritis	17328044
CD80	Rheumatoid Arthritis	22917707
CD80	Rheumatoid Arthritis	11196673
CD80	Rheumatoid Arthritis	17142787
CD80	Rheumatoid Arthritis	17323353
CD80	Rheumatoid Arthritis	29922065
CD86	Rheumatoid Arthritis	31338093
CD86	Rheumatoid Arthritis	11196673
CD86	Rheumatoid Arthritis	26246128
CD86	Rheumatoid Arthritis	11037875
CD86	Rheumatoid Arthritis	30704942
CD86	Rheumatoid Arthritis	23661460
TNFRSF8	Rheumatoid Arthritis	14726963
TNFRSF8	Rheumatoid Arthritis	10754341
CD34	Rheumatoid Arthritis	31017736
CD34	Rheumatoid Arthritis	20346245
CD34	Rheumatoid Arthritis	29476097
CD34	Rheumatoid Arthritis	26546613
CD34	Rheumatoid Arthritis	17360037
CD34	Rheumatoid Arthritis	15248213
CD34	Rheumatoid Arthritis	18383391
CD36	Rheumatoid Arthritis	23739280
CD38	Rheumatoid Arthritis	29720240
CD38	Rheumatoid Arthritis	31661005
CD38	Rheumatoid Arthritis	12562401
CD38	Rheumatoid Arthritis	29603313
CD38	Rheumatoid Arthritis	24397353
ENTPD1	Rheumatoid Arthritis	31036624
ENTPD1	Rheumatoid Arthritis	29426578
ENTPD1	Rheumatoid Arthritis	30146748
ENTPD1	Juvenile rheumatoid arthritis	28923439
CD40	Rheumatoid Arthritis	30423114
CD40	Rheumatoid Arthritis	20498205
CD40	Rheumatoid Arthritis	31313080
CD40	Rheumatoid Arthritis	29254239
CD40	Rheumatoid Arthritis	23696745
CD40	Rheumatoid Arthritis	18794853
CD40	Rheumatoid Arthritis	18794853
CD40	Rheumatoid Arthritis	18794853
CD40	Rheumatoid Arthritis	28455435
CD40	Rheumatoid Arthritis	19180477
CD40	Rheumatoid Arthritis	19503088
CD40	Rheumatoid Arthritis	23143596
CD40	Rheumatoid Arthritis	20580552
CD40	Rheumatoid Arthritis	17845713
CD40	Rheumatoid Arthritis	18794853
CD40	Rheumatoid Arthritis	24390342
CD40	Rheumatoid Arthritis	23143596
CD40	Rheumatoid Arthritis	17393416
CD40	Rheumatoid Arthritis	11884470
CD40	Rheumatoid Arthritis	30735108
CD40	Rheumatoid Arthritis	20192992
CD40	Rheumatoid Arthritis	25908480
CD40	Rheumatoid Arthritis	19435719
CD40	Rheumatoid Arthritis	22505696
CD40	Rheumatoid Arthritis	23143596
CD40	Rheumatoid Arthritis	23166616
CD40	Rheumatoid Arthritis	19644859
CD40	Rheumatoid Arthritis	24532676
CD40	Rheumatoid Arthritis	21914625
CD40	Rheumatoid Arthritis	15290728
CD40	Rheumatoid Arthritis	20453842
CD40	Rheumatoid Arthritis	14558084
CD40	Rheumatoid Arthritis	21645569
CD40	Rheumatoid Arthritis	22302395
CD40	Rheumatoid Arthritis	20453842
CD40	Rheumatoid Arthritis	18794853
CD40	Rheumatoid Arthritis	30902820
CD40	Rheumatoid Arthritis	15290728
CD40	Rheumatoid Arthritis	23896727
CD40	Rheumatoid Arthritis	20453842
CD40	Rheumatoid Arthritis	15248214
CD40	Rheumatoid Arthritis	24390342
CD40	Rheumatoid Arthritis	27813548
CD40LG	Rheumatoid Arthritis	10366125
CD40LG	Rheumatoid Arthritis	30902820
CD40LG	Rheumatoid Arthritis	28837666
CD40LG	Rheumatoid Arthritis	22889643
CD40LG	Rheumatoid Arthritis	12223112
CD40LG	Rheumatoid Arthritis	9410920
CD40LG	Rheumatoid Arthritis	17845713
CD40LG	Rheumatoid Arthritis	24764451
CD40LG	Rheumatoid Arthritis	7633938
CD40LG	Rheumatoid Arthritis	25201689
CD40LG	Rheumatoid Arthritis	11056676
CD40LG	Rheumatoid Arthritis	27915349
CD40LG	Rheumatoid Arthritis	15248214
CD40LG	Rheumatoid Arthritis	15290728
CD40LG	Rheumatoid Arthritis	28963582
CD40LG	Rheumatoid Arthritis	29391506
CD40LG	Rheumatoid Arthritis	30402903
CD40LG	Rheumatoid Arthritis	23166616
CD40LG	Rheumatoid Arthritis	31183387
CD40LG	Rheumatoid Arthritis	17393416
CD40LG	Rheumatoid Arthritis	28455435
CD40LG	Rheumatoid Arthritis	31313080
CD40LG	Rheumatoid Arthritis	30233580
CD40LG	Rheumatoid Arthritis	12444176
CD44	Rheumatoid Arthritis	10616194
CD44	Rheumatoid Arthritis	25708025
CD44	Rheumatoid Arthritis	12697740
CD44	Rheumatoid Arthritis	9247577
CD44	Rheumatoid Arthritis	9973520
CD44	Rheumatoid Arthritis	17383158
CD44	Rheumatoid Arthritis	17383158
CD44	Rheumatoid Arthritis	11466334
CD44	Rheumatoid Arthritis	9918236
CD44	Rheumatoid Arthritis	16849507
CD44	Rheumatoid Arthritis	29516758
CD44	Rheumatoid Arthritis	12209509
CD44	Rheumatoid Arthritis	12643440
CD47	Rheumatoid Arthritis	28316886
CD48	Rheumatoid Arthritis	1969384
CD48	Rheumatoid Arthritis	1976277
CD58	Rheumatoid Arthritis	9099931
CD59	Rheumatoid Arthritis	16859540
CD63	Rheumatoid Arthritis	17279322
CD68	Rheumatoid Arthritis	24725539
CD68	Rheumatoid Arthritis	21690378
CD68	Rheumatoid Arthritis	12571844
CD68	Rheumatoid Arthritis	11508579
CD68	Rheumatoid Arthritis	19660107
CD68	Rheumatoid Arthritis	15288002
CD68	Rheumatoid Arthritis	11285370
CD68	Rheumatoid Arthritis	20112357
CD68	Rheumatoid Arthritis	25289668
CD68	Rheumatoid Arthritis	16134726
CD68	Rheumatoid Arthritis	2472638
CD68	Rheumatoid Arthritis	23490466
CD68	Rheumatoid Arthritis	26658436
CD68	Rheumatoid Arthritis	17625943
CD69	Rheumatoid Arthritis	15743471
CD69	Rheumatoid Arthritis	11145721
CD69	Rheumatoid Arthritis	30413189
CD69	Rheumatoid Arthritis	17237603
CD69	Rheumatoid Arthritis	18627570
CD69	Rheumatoid Arthritis	30611306
CD69	Rheumatoid Arthritis	31378114
CD70	Rheumatoid Arthritis	27915349
CD70	Rheumatoid Arthritis	17675524
CD74	Rheumatoid Arthritis	31140396
CD74	Systemic onset juvenile chronic arthritis	29848367
CD79A	Rheumatoid Arthritis	28343748
ADGRE5	Rheumatoid Arthritis	11037979
ADGRE5	Rheumatoid Arthritis	20131275
CDA	Rheumatoid Arthritis	29549113
CDK1	Rheumatoid Arthritis	10094816
LRBA	Juvenile rheumatoid arthritis	28134088
CDC42	Rheumatoid Arthritis	17611083
CDC42	Rheumatoid Arthritis	2575080
CDC42	Rheumatoid Arthritis	27498552
CDH11	Rheumatoid Arthritis	24574497
CDH11	Rheumatoid Arthritis	19274078
CDH11	Rheumatoid Arthritis	19404963
CDH11	Rheumatoid Arthritis	21798287
CDH11	Rheumatoid Arthritis	24681547
CDH11	Rheumatoid Arthritis	30186380
CDH11	Rheumatoid Arthritis	31534054
CDH11	Rheumatoid Arthritis	15611293
CDH11	Rheumatoid Arthritis	30876808
CDH11	Rheumatoid Arthritis	28115292
CDH11	Rheumatoid Arthritis	25173800
CDH11	Rheumatoid Arthritis	30828336
CDK2	Rheumatoid Arthritis	21339227
CDK2	Rheumatoid Arthritis	9259311
CDK4	Rheumatoid Arthritis	16802342
CDK6	Rheumatoid Arthritis	19644859
CDK6	Rheumatoid Arthritis	18794853
CDK6	Rheumatoid Arthritis	25138370
CDK6	Rheumatoid Arthritis	30423114
CDK6	Rheumatoid Arthritis	24390342
CDK6	Rheumatoid Arthritis	24390342
CDK6	Rheumatoid Arthritis	21586211
CDK6	Rheumatoid Arthritis	19435719
CDK7	Rheumatoid Arthritis	29083085
CDKN1A	Rheumatoid Arthritis	12705898
CDKN1A	Rheumatoid Arthritis	29920650
CDKN1A	Rheumatoid Arthritis	14568973
CDKN1A	Rheumatoid Arthritis	12517948
CDKN1A	Rheumatoid Arthritis	11120858
CDKN1B	Rheumatoid Arthritis	24812285
CDKN2A	Rheumatoid Arthritis	16802342
CDKN2A	Rheumatoid Arthritis	10395320
CDKN2A	Rheumatoid Arthritis	2692124
CDKN2A	Rheumatoid Arthritis	18276743
CDKN2A	Rheumatoid Arthritis	12237846
CDKN2A	Rheumatoid Arthritis	2292594
CDKN2A	Rheumatoid Arthritis	17569750
CDKN2A	Rheumatoid Arthritis	11117523
CDKN2A	Rheumatoid Arthritis	29465355
CDKN2C	Rheumatoid Arthritis	16802342
CDKN2D	Rheumatoid Arthritis	2692124
CDKN2D	Rheumatoid Arthritis	18276743
CDKN2D	Rheumatoid Arthritis	17569750
CDKN2D	Rheumatoid Arthritis	11117523
CDKN3	Rheumatoid Arthritis	16802342
CDSN	Rheumatoid Arthritis	23769905
CDSN	Rheumatoid Arthritis	19503088
CDSN	Rheumatoid Arthritis	11920402
CEBPB	Rheumatoid Arthritis	25811130
CEBPD	Rheumatoid Arthritis	23028973
CEBPD	Rheumatoid Arthritis	27813290
CECR	Rheumatoid Arthritis	31625439
CENPE	Rheumatoid Arthritis	11056662
CTSC	Rheumatoid Arthritis	28665049
CTSC	Rheumatoid Arthritis	29031206
CFTR	Rheumatoid Arthritis	21131649
CFTR	Rheumatoid Arthritis	10445602
CEACAM8	Rheumatoid Arthritis	31258530
CHAT	Rheumatoid Arthritis	18621096
CHAT	Rheumatoid Arthritis	22569293
CHGA	Rheumatoid Arthritis	18061980
CHI3L1	Rheumatoid Arthritis	12610799
CHI3L1	Rheumatoid Arthritis	30543919
CHI3L1	Rheumatoid Arthritis	20646949
CHI3L1	Rheumatoid Arthritis	23277489
CHI3L1	Rheumatoid Arthritis	30562713
CHI3L1	Rheumatoid Arthritis	17599744
CHI3L1	Rheumatoid Arthritis	15569925
CHI3L1	Rheumatoid Arthritis	28841649
CHI3L1	Rheumatoid Arthritis	31747811
CHI3L1	Rheumatoid Arthritis	28448439
CHI3L1	Rheumatoid Arthritis	21714862
CHI3L1	Rheumatoid Arthritis	8245017
CHI3L1	Rheumatoid Arthritis	12759455
CHI3L1	Rheumatoid Arthritis	31356910
CHI3L1	Rheumatoid Arthritis	12444176
CHI3L1	Rheumatoid Arthritis	20300754
CHI3L1	Rheumatoid Arthritis	12110132
CHI3L1	Rheumatoid Arthritis	24730590
CHN2	Rheumatoid Arthritis	29198077
CHRM3	Rheumatoid Arthritis	31486697
CHRNA7	Rheumatoid Arthritis	31279484
CHUK	Rheumatoid Arthritis	12847684
CHUK	Rheumatoid Arthritis	27936459
CIRBP	Rheumatoid Arthritis	27315340
CISH	Rheumatoid Arthritis	28245561
CISH	Rheumatoid Arthritis	18820827
CISH	Rheumatoid Arthritis	28914550
CISH	Rheumatoid Arthritis	20690084
CISH	Rheumatoid Arthritis	17726036
CLU	Rheumatoid Arthritis	22166956
CLU	Rheumatoid Arthritis	17056579
CLU	Rheumatoid Arthritis	26314337
CLU	Rheumatoid Arthritis	17056579
CLU	Rheumatoid Arthritis	17568789
CLIC1	Rheumatoid Arthritis	21156761
TPP1	Rheumatoid Arthritis	21833529
CLTA	Rheumatoid Arthritis	15841095
CCR1	Rheumatoid Arthritis	15548526
CCR1	Rheumatoid Arthritis	29766547
CCR1	Rheumatoid Arthritis	19017998
CCR3	Rheumatoid Arthritis	27495116
CCR3	Rheumatoid Arthritis	9480044
CCR3	Rheumatoid Arthritis	19017998
CCR3	Rheumatoid Arthritis	14596426
CCR3	Rheumatoid Arthritis	26546613
CCR3	Systemic onset juvenile chronic arthritis	23603761
CCR3	Rheumatoid Arthritis, Systemic Juvenile	23603761
CCR4	Rheumatoid Arthritis	30468518
CCR4	Rheumatoid Arthritis	26177310
CCR4	Rheumatoid Arthritis	15361394
CCR4	Rheumatoid Arthritis	19942450
CCR4	Juvenile rheumatoid arthritis	21739422
CCR4	Juvenile rheumatoid arthritis	11359851
CCR5	Rheumatoid Arthritis	15361394
CCR5	Rheumatoid Arthritis	15004722
CCR5	Rheumatoid Arthritis	16775617
CCR5	Rheumatoid Arthritis	31066041
CCR5	Rheumatoid Arthritis	10323455
CCR5	Rheumatoid Arthritis	20682662
CCR5	Rheumatoid Arthritis	19017998
CCR5	Rheumatoid Arthritis	25163740
CCR5	Rheumatoid Arthritis	18189189
CCR5	Rheumatoid Arthritis	22638733
CCR5	Rheumatoid Arthritis	22665517
CCR5	Rheumatoid Arthritis	26069140
CCR5	Rheumatoid Arthritis	17604289
CCR5	Rheumatoid Arthritis	17963165
CCR5	Rheumatoid Arthritis	9712084
CCR5	Rheumatoid Arthritis	16541097
CCR5	Rheumatoid Arthritis	22924548
CCR5	Rheumatoid Arthritis	17503665
CCR5	Rheumatoid Arthritis	21846359
CCR5	Rheumatoid Arthritis	15331395
CCR5	Rheumatoid Arthritis	29706965
CCR5	Rheumatoid Arthritis	14596426
CCR5	Rheumatoid Arthritis	15067318
CCR5	Rheumatoid Arthritis	12846056
CCR5	Rheumatoid Arthritis	16541097
CCR5	Rheumatoid Arthritis	11196706
CCR5	Rheumatoid Arthritis	19538721
CCR5	Rheumatoid Arthritis	19811270
CCR5	Rheumatoid Arthritis	28866647
CCR5	Rheumatoid Arthritis	22927710
CCR5	Rheumatoid Arthritis	12699431
CCR5	Pauciarticular juvenile rheumatoid arthritis	16775617
CCR5	Seropositive rheumatoid arthritis	22665517
CCR5	Juvenile rheumatoid arthritis	11359851
CCR5	Juvenile rheumatoid arthritis	20463745
CCR5	Juvenile rheumatoid arthritis	16775617
CCR5	Juvenile rheumatoid arthritis	18189189
CCR5	Juvenile rheumatoid arthritis	10765921
CCR5	Early Rheumatoid Arthritis	15331395
CCR6	Rheumatoid Arthritis	23143596
CCR6	Rheumatoid Arthritis	17133360
CCR6	Rheumatoid Arthritis	11472439
CCR6	Rheumatoid Arthritis	24394994
CCR6	Rheumatoid Arthritis	23983073
CCR6	Rheumatoid Arthritis	20453841
CCR6	Rheumatoid Arthritis	25828206
CCR6	Rheumatoid Arthritis	31470891
CCR6	Rheumatoid Arthritis	24532676
CCR6	Rheumatoid Arthritis	20453841
CCR6	Rheumatoid Arthritis	27587881
CCR6	Rheumatoid Arthritis	31512538
CCR6	Rheumatoid Arthritis	30133119
CCR6	Rheumatoid Arthritis	29251019
CCR6	Rheumatoid Arthritis	20453841
CCR6	Rheumatoid Arthritis	24390342
CCR6	Rheumatoid Arthritis	23143596
CCR6	Rheumatoid Arthritis	20453841
CCR6	Rheumatoid Arthritis	20453842
CCR6	Rheumatoid Arthritis	24390342
CCR6	Rheumatoid Arthritis	30619268
CCR6	Rheumatoid Arthritis	20453842
CCR6	Rheumatoid Arthritis	20453842
CCR6	Rheumatoid Arthritis	24782177
CCR6	Rheumatoid Arthritis	22446963
CCR6	Rheumatoid Arthritis	24782177
CCR6	Rheumatoid Arthritis	18025126
CCR6	Rheumatoid Arthritis	23143596
CCR6	Rheumatoid Arthritis	22127930
CCR6	Rheumatoid Arthritis	12948524
CCR6	Rheumatoid Arthritis	29254845
CCR6	Rheumatoid Arthritis	26939566
CCR6	Rheumatoid Arthritis	12695561
CCR6	Rheumatoid Arthritis	30423114
CCR6	Rheumatoid Arthritis	31364806
CCR6	Rheumatoid Arthritis	21724701
CCR6	Early Rheumatoid Arthritis	25430993
CCR6	Early Rheumatoid Arthritis	31512538
CCR7	Rheumatoid Arthritis	31137829
CCR7	Rheumatoid Arthritis	28729639
CCR7	Rheumatoid Arthritis	31342120
CCR7	Rheumatoid Arthritis	28389388
CCR7	Rheumatoid Arthritis	29973648
CCR7	Juvenile rheumatoid arthritis	15743472
CMKLR1	Rheumatoid Arthritis	22037282
LTB4R	Rheumatoid Arthritis	12913925
LTB4R	Rheumatoid Arthritis	29042029
LTB4R	Rheumatoid Arthritis	12913925
ABCC2	Rheumatoid Arthritis	23897011
PLK3	Rheumatoid Arthritis	28854271
CNN2	Rheumatoid Arthritis	27488671
CNR1	Rheumatoid Arthritis	18799087
CNR1	Rheumatoid Arthritis	31158514
CNR2	Rheumatoid Arthritis	30943136
CNR2	Rheumatoid Arthritis	30032418
CNR2	Rheumatoid Arthritis	18799087
CNR2	Rheumatoid Arthritis	31139184
CNR2	Rheumatoid Arthritis	30208760
CNTFR	Rheumatoid Arthritis	19503088
COL1A1	Rheumatoid Arthritis	26191188
COL1A2	Rheumatoid Arthritis	27775453
COL2A1	Rheumatoid Arthritis	16329077
COL2A1	Rheumatoid Arthritis	18799084
COL2A1	Rheumatoid Arthritis	16192646
COL2A1	Rheumatoid Arthritis	27028940
COL2A1	Rheumatoid Arthritis	8508280
COL2A1	Rheumatoid Arthritis	28617559
COL2A1	Rheumatoid Arthritis	29935983
COL4A1	Rheumatoid Arthritis	29482039
COL4A5	Rheumatoid Arthritis	31337345
COL9A2	Rheumatoid Arthritis	16249825
COL11A2	Rheumatoid Arthritis	21293383
COL11A2	Rheumatoid Arthritis	17804836
COL11A2	Rheumatoid Arthritis	19503088
COL12A1	Rheumatoid Arthritis	26191188
COMP	Rheumatoid Arthritis	28889184
COMP	Rheumatoid Arthritis	10376735
COMP	Rheumatoid Arthritis	9291852
COMP	Rheumatoid Arthritis	28473207
COMP	Rheumatoid Arthritis	9714346
COMP	Rheumatoid Arthritis	11238672
COMP	Rheumatoid Arthritis	28373131
COMP	Rheumatoid Arthritis	29105312
COMP	Rheumatoid Arthritis	18576344
COMP	Juvenile rheumatoid arthritis	27385219
KLF6	Rheumatoid Arthritis	30524940
COX8A	Rheumatoid Arthritis	29550477
COX8A	Rheumatoid Arthritis	10701683
CP	Rheumatoid Arthritis	30021375
CP	Rheumatoid Arthritis	12175089
CP	Rheumatoid Arthritis	30002993
CP	Rheumatoid Arthritis	26001728
CPA1	Rheumatoid Arthritis	30171597
CPB1	Rheumatoid Arthritis	21804193
CPB1	Rheumatoid Arthritis	24449579
CPB2	Rheumatoid Arthritis	31209709
CLDN7	Rheumatoid Arthritis	29699808
CPOX	Rheumatoid Arthritis	10701683
CR1	Rheumatoid Arthritis	24433281
CR1	Rheumatoid Arthritis	22962438
CR2	Rheumatoid Arthritis	21144590
CR2	Rheumatoid Arthritis	22962438
CR2	Rheumatoid Arthritis	22382878
CR2	Rheumatoid Arthritis	20231422
CRABP1	Rheumatoid Arthritis	26142905
CRABP2	Rheumatoid Arthritis	8931868
CRABP2	Rheumatoid Arthritis	26416422
CRABP2	Rheumatoid Arthritis	16215318
CRABP2	Rheumatoid Arthritis	29880835
CREB1	Rheumatoid Arthritis	15077295
CREB1	Rheumatoid Arthritis	11884470
CREB1	Rheumatoid Arthritis	29209219
CREB1	Rheumatoid Arthritis	24792438
CREB1	Rheumatoid Arthritis	19846884
ATF2	Rheumatoid Arthritis	17530707
ATF2	Rheumatoid Arthritis	30728072
CREBBP	Rheumatoid Arthritis	29217191
CREBBP	Rheumatoid Arthritis	14535629
ATF6B	Rheumatoid Arthritis	21156761
ATF6B	Rheumatoid Arthritis	17804836
ATF6B	Rheumatoid Arthritis	19503088
CRH	Rheumatoid Arthritis	22703673
CRH	Rheumatoid Arthritis	8335947
CRH	Rheumatoid Arthritis	11817611
CRH	Rheumatoid Arthritis	11508426
CRH	Rheumatoid Arthritis	11315917
CRH	Rheumatoid Arthritis	10943856
CRH	Rheumatoid Arthritis	12867582
CRH	Rheumatoid Arthritis	9002043
CRH	Rheumatoid Arthritis	12077707
CRH	Rheumatoid Arthritis	12114266
CRH	Rheumatoid Arthritis	11352772
CRH	Rheumatoid Arthritis	15077295
CRH	Rheumatoid Arthritis	12734882
CRH	Early Rheumatoid Arthritis	22703673
CRHR1	Rheumatoid Arthritis	21360527
CRHR1	Rheumatoid Arthritis	11352772
CRHR2	Rheumatoid Arthritis	21360527
CRK	Rheumatoid Arthritis	25932604
CRK	Rheumatoid Arthritis	26420479
CRK	Rheumatoid Arthritis	31514188
CRK	Rheumatoid Arthritis	22488549
CRK	Rheumatoid Arthritis	31736366
CRK	Rheumatoid Arthritis	14730602
CRK	Rheumatoid Arthritis	15557189
CRK	Rheumatoid Arthritis	19828631
CRK	Rheumatoid Arthritis	31037574
CRK	Rheumatoid Arthritis	12641490
CRK	Rheumatoid Arthritis	29511118
CRK	Rheumatoid Arthritis	25367151
CRK	Rheumatoid Arthritis	28339004
CRK	Rheumatoid Arthritis	29943389
CRK	Rheumatoid Arthritis	15170913
CRK	Rheumatoid Arthritis	28515692
CRK	Rheumatoid Arthritis	16947383
CRK	Rheumatoid Arthritis	17530707
CRK	Rheumatoid Arthritis	27597652
CRK	Rheumatoid Arthritis	27226108
CRK	Rheumatoid Arthritis	24574214
CRK	Rheumatoid Arthritis	19765281
CRK	Rheumatoid Arthritis	16778989
CRKL	Rheumatoid Arthritis	23339423
CRP	Rheumatoid Arthritis	29644482
CRP	Rheumatoid Arthritis	28950430
CRP	Rheumatoid Arthritis	28205390
CRP	Rheumatoid Arthritis	18573197
CRP	Rheumatoid Arthritis	23660425
CRP	Rheumatoid Arthritis	15565336
CRP	Rheumatoid Arthritis	18418600
CRP	Rheumatoid Arthritis	30777458
CRP	Rheumatoid Arthritis	29676517
CRP	Rheumatoid Arthritis	31170172
CRP	Rheumatoid Arthritis	31843000
CRP	Rheumatoid Arthritis	30911944
CRP	Rheumatoid Arthritis	29341486
CRP	Rheumatoid Arthritis	28081709
CRP	Rheumatoid Arthritis	21645266
CRP	Rheumatoid Arthritis	27858176
CRP	Rheumatoid Arthritis	29855349
CRP	Rheumatoid Arthritis	20477882
CRP	Rheumatoid Arthritis	22183962
CRP	Rheumatoid Arthritis	28490617
CRP	Rheumatoid Arthritis	31463666
CRP	Rheumatoid Arthritis	29657146
CRP	Rheumatoid Arthritis	28853601
CRP	Rheumatoid Arthritis	28831245
CRP	Rheumatoid Arthritis	28072726
CRP	Rheumatoid Arthritis	30659089
CRP	Rheumatoid Arthritis	30764871
CRP	Rheumatoid Arthritis	31820713
CRP	Rheumatoid Arthritis	31654331
CRP	Rheumatoid Arthritis	29621504
CRP	Rheumatoid Arthritis	16820934
CRP	Rheumatoid Arthritis	28980908
CRP	Rheumatoid Arthritis	27534721
CRP	Rheumatoid Arthritis	28445313
CRP	Rheumatoid Arthritis	29611628
CRP	Rheumatoid Arthritis	17262825
CRP	Rheumatoid Arthritis	27782866
CRP	Rheumatoid Arthritis	11930657
CRP	Rheumatoid Arthritis	24315820
CRP	Rheumatoid Arthritis	1555039
CRP	Rheumatoid Arthritis	28070931
CRP	Rheumatoid Arthritis	30677239
CRP	Rheumatoid Arthritis	29720221
CRP	Rheumatoid Arthritis	30124222
CRP	Rheumatoid Arthritis	30729371
CRP	Rheumatoid Arthritis	10880057
CRP	Rheumatoid Arthritis	28936606
CRP	Rheumatoid Arthritis	29995999
CRP	Rheumatoid Arthritis	8877916
CRP	Rheumatoid Arthritis	29656372
CRP	Rheumatoid Arthritis	27749227
CRP	Rheumatoid Arthritis	12697270
CRP	Rheumatoid Arthritis	23773307
CRP	Rheumatoid Arthritis	22267327
CRP	Rheumatoid Arthritis	21921097
CRP	Rheumatoid Arthritis	28894708
CRP	Rheumatoid Arthritis	27722971
CRP	Rheumatoid Arthritis	25359432
CRP	Rheumatoid Arthritis	31358361
CRP	Rheumatoid Arthritis	10403281
CRP	Rheumatoid Arthritis	28834907
CRP	Rheumatoid Arthritis	28279841
CRP	Rheumatoid Arthritis	28901727
CRP	Rheumatoid Arthritis	28425837
CRP	Rheumatoid Arthritis	28817201
CRP	Rheumatoid Arthritis	31019190
CRP	Rheumatoid Arthritis	17763921
CRP	Rheumatoid Arthritis	15859024
CRP	Rheumatoid Arthritis	1568518
CRP	Rheumatoid Arthritis	30551438
CRP	Rheumatoid Arthritis	31620864
CRP	Rheumatoid Arthritis	31130368
CRP	Rheumatoid Arthritis	16406300
CRP	Rheumatoid Arthritis	30008151
CRP	Rheumatoid Arthritis	19827168
CRP	Rheumatoid Arthritis	23244167
CRP	Rheumatoid Arthritis	30116727
CRP	Rheumatoid Arthritis	31451934
CRP	Rheumatoid Arthritis	30123796
CRP	Rheumatoid Arthritis	23343469
CRP	Rheumatoid Arthritis	18504279
CRP	Rheumatoid Arthritis	28782994
CRP	Rheumatoid Arthritis	21459939
CRP	Rheumatoid Arthritis	25817699
CRP	Rheumatoid Arthritis	20031469
CRP	Rheumatoid Arthritis	31838638
CRP	Rheumatoid Arthritis	28207326
CRP	Rheumatoid Arthritis	28850308
CRP	Rheumatoid Arthritis	29589156
CRP	Rheumatoid Arthritis	29776017
CRP	Rheumatoid Arthritis	20877716
CRP	Rheumatoid Arthritis	31353421
CRP	Rheumatoid Arthritis	29101675
CRP	Rheumatoid Arthritis	28832684
CRP	Rheumatoid Arthritis	16507115
CRP	Rheumatoid Arthritis	30482075
CRP	Rheumatoid Arthritis	21627560
CRP	Rheumatoid Arthritis	25889630
CRP	Rheumatoid Arthritis	29065903
CRP	Rheumatoid Arthritis	23517397
CRP	Rheumatoid Arthritis	30506510
CRP	Rheumatoid Arthritis	31348241
CRP	Rheumatoid Arthritis	29464314
CRP	Rheumatoid Arthritis	28681656
CRP	Rheumatoid Arthritis	29588576
CRP	Rheumatoid Arthritis	28676350
CRP	Rheumatoid Arthritis	29520264
CRP	Rheumatoid Arthritis	22173958
CRP	Rheumatoid Arthritis	31422723
CRP	Rheumatoid Arthritis	27125521
CRP	Rheumatoid Arthritis	22740142
CRP	Rheumatoid Arthritis	21923740
CRP	Rheumatoid Arthritis	26843177
CRP	Rheumatoid Arthritis	9572640
CRP	Rheumatoid Arthritis	18983663
CRP	Rheumatoid Arthritis	30173151
CRP	Rheumatoid Arthritis	30299246
CRP	Rheumatoid Arthritis	28756710
CRP	Rheumatoid Arthritis	27778459
CRP	Rheumatoid Arthritis	30431436
CRP	Rheumatoid Arthritis	22302395
CRP	Rheumatoid Arthritis	28212115
CRP	Rheumatoid Arthritis	29259607
CRP	Rheumatoid Arthritis	28393498
CRP	Rheumatoid Arthritis	28524646
CRP	Rheumatoid Arthritis	20141484
CRP	Rheumatoid Arthritis	10990219
CRP	Rheumatoid Arthritis	28701065
CRP	Rheumatoid Arthritis	14994389
CRP	Rheumatoid Arthritis	30892482
CRP	Rheumatoid Arthritis	17599731
CRP	Rheumatoid Arthritis	29520783
CRP	Rheumatoid Arthritis	19950324
CRP	Rheumatoid Arthritis	31324694
CRP	Rheumatoid Arthritis	11361219
CRP	Rheumatoid Arthritis	12455815
CRP	Rheumatoid Arthritis	31594926
CRP	Rheumatoid Arthritis	15325803
CRP	Rheumatoid Arthritis	29636082
CRP	Rheumatoid Arthritis	30358109
CRP	Rheumatoid Arthritis	28087832
CRP	Rheumatoid Arthritis	31522318
CRP	Rheumatoid Arthritis	25623518
CRP	Rheumatoid Arthritis	18078625
CRP	Rheumatoid Arthritis	30590784
CRP	Rheumatoid Arthritis	31240388
CRP	Rheumatoid Arthritis	30596097
CRP	Rheumatoid Arthritis	29744553
CRP	Rheumatoid Arthritis	28352064
CRP	Rheumatoid Arthritis	30177313
CRP	Rheumatoid Arthritis	11156544
CRP	Rheumatoid Arthritis	18930989
CRP	Rheumatoid Arthritis	29615411
CRP	Rheumatoid Arthritis	30132973
CRP	Rheumatoid Arthritis	28956118
CRP	Rheumatoid Arthritis	30721294
CRP	Rheumatoid Arthritis	28534075
CRP	Rheumatoid Arthritis	27992958
CRP	Rheumatoid Arthritis	27342458
CRP	Rheumatoid Arthritis	7633794
CRP	Rheumatoid Arthritis	29718222
CRP	Rheumatoid Arthritis	30658685
CRP	Rheumatoid Arthritis	29080328
CRP	Rheumatoid Arthritis	29315763
CRP	Rheumatoid Arthritis	20441874
CRP	Rheumatoid Arthritis	29408170
CRP	Rheumatoid Arthritis	26241881
CRP	Rheumatoid Arthritis	25359150
CRP	Rheumatoid Arthritis	23585841
CRP	Rheumatoid Arthritis	21468143
CRP	Rheumatoid Arthritis	23856797
CRP	Rheumatoid Arthritis	20858143
CRP	Rheumatoid Arthritis	31396686
CRP	Rheumatoid Arthritis	31736958
CRP	Rheumatoid Arthritis	26226010
CRP	Rheumatoid Arthritis	29353098
CRP	Rheumatoid Arthritis	29481721
CRP	Rheumatoid Arthritis	31665107
CRP	Rheumatoid Arthritis	29882440
CRP	Rheumatoid Arthritis	19283524
CRP	Rheumatoid Arthritis	30420853
CRP	Rheumatoid Arthritis	29054755
CRP	Rheumatoid Arthritis	14985107
CRP	Rheumatoid Arthritis	29656791
CRP	Rheumatoid Arthritis	28940139
CRP	Rheumatoid Arthritis	27274008
CRP	Rheumatoid Arthritis	24549174
CRP	Rheumatoid Arthritis	28509333
CRP	Rheumatoid Arthritis	31393198
CRP	Rheumatoid Arthritis	25179377
CRP	Rheumatoid Arthritis	17568789
CRP	Rheumatoid Arthritis	2786697
CRP	Rheumatoid Arthritis	12846052
CRP	Rheumatoid Arthritis	28410854
CRP	Rheumatoid Arthritis	29228799
CRP	Rheumatoid Arthritis	10531075
CRP	Rheumatoid Arthritis	28766758
CRP	Rheumatoid Arthritis	31672633
CRP	Rheumatoid Arthritis	29540200
CRP	Juvenile rheumatoid arthritis	27562034
CRP	Juvenile rheumatoid arthritis	28283733
CRP	Early Rheumatoid Arthritis	10990219
CRP	Early Rheumatoid Arthritis	25359432
CRP	Early Rheumatoid Arthritis	11508423
CRP	Early Rheumatoid Arthritis	20211020
CRP	Early Rheumatoid Arthritis	28339365
CRP	Early Rheumatoid Arthritis	30596097
HAPLN1	Rheumatoid Arthritis	17568789
CRYGD	Rheumatoid Arthritis	18300568
CRYGD	Rheumatoid Arthritis	26895230
CRYGD	Rheumatoid Arthritis	19738989
CRYGD	Rheumatoid Arthritis	24965753
CRYGD	Rheumatoid Arthritis	23951149
CRYGD	Rheumatoid Arthritis	17456529
CRYGD	Rheumatoid Arthritis	28424905
CRYGD	Rheumatoid Arthritis	24385024
CRYGD	Rheumatoid Arthritis	22740142
CRYGD	Rheumatoid Arthritis	23244167
CRYGD	Rheumatoid Arthritis	30896663
CRYGD	Rheumatoid Arthritis	20646949
CRYGD	Rheumatoid Arthritis	18633424
CRYGD	Rheumatoid Arthritis	28703442
CRYGD	Rheumatoid Arthritis	20220768
CRYGD	Rheumatoid Arthritis	25150077
CRYGD	Rheumatoid Arthritis	20112396
CRYGD	Rheumatoid Arthritis	16255021
CRYGD	Rheumatoid Arthritis	17469103
CRYGD	Rheumatoid Arthritis	18721278
CRYGD	Rheumatoid Arthritis	25848939
CRYGD	Rheumatoid Arthritis	22932191
CRYGD	Rheumatoid Arthritis	27142648
CRYGD	Rheumatoid Arthritis	28551357
CRYGD	Rheumatoid Arthritis	25562673
CRYGD	Rheumatoid Arthritis	17660221
CRYGD	Rheumatoid Arthritis	16320316
CRYGD	Rheumatoid Arthritis	15970640
CRYGD	Rheumatoid Arthritis	18270855
CRYGD	Rheumatoid Arthritis	29842946
CRYGD	Rheumatoid Arthritis	23660301
CRYGD	Rheumatoid Arthritis	28459968
CRYGD	Rheumatoid Arthritis	30402903
CRYGD	Rheumatoid Arthritis	16728439
CRYGD	Rheumatoid Arthritis	30106091
CRYGD	Rheumatoid Arthritis	28450917
CRYGD	Rheumatoid Arthritis	24564960
CRYGD	Rheumatoid Arthritis	23345996
CRYGD	Rheumatoid Arthritis	21813066
CRYGD	Rheumatoid Arthritis	25189876
CRYGD	Rheumatoid Arthritis	28748515
CRYGD	Rheumatoid Arthritis	26946484
CRYGD	Rheumatoid Arthritis	28708862
CRYGD	Rheumatoid Arthritis	19723899
CRYGD	Rheumatoid Arthritis	17911417
CRYGD	Rheumatoid Arthritis	20888281
CRYGD	Rheumatoid Arthritis	22661644
CRYGD	Rheumatoid Arthritis	20537173
CRYGD	Rheumatoid Arthritis	29106028
CRYGD	Rheumatoid Arthritis	16859535
CRYGD	Rheumatoid Arthritis	30988128
CRYGD	Rheumatoid Arthritis	28611162
CRYGD	Rheumatoid Arthritis	28380667
CRYGD	Rheumatoid Arthritis	25963842
CRYGD	Rheumatoid Arthritis	21506938
CRYGD	Rheumatoid Arthritis	30431436
CRYGD	Rheumatoid Arthritis	24569640
CRYGD	Rheumatoid Arthritis	20732364
CRYGD	Rheumatoid Arthritis	18240242
CRYGD	Rheumatoid Arthritis	21592391
CRYGD	Rheumatoid Arthritis	29054755
CRYGD	Rheumatoid Arthritis	20665026
CRYGD	Rheumatoid Arthritis	28370244
CRYGD	Rheumatoid Arthritis	19277815
CRYGD	Rheumatoid Arthritis	22092173
CRYGD	Rheumatoid Arthritis	23295549
CRYGD	Rheumatoid Arthritis	29476350
CRYGD	Rheumatoid Arthritis	19411392
CRYGD	Rheumatoid Arthritis	24161032
CRYGD	Rheumatoid Arthritis	26474325
CRYGD	Rheumatoid Arthritis	17599733
CRYGD	Rheumatoid Arthritis	28182854
CRYGD	Rheumatoid Arthritis	18635594
CRYGD	Rheumatoid Arthritis	23773307
CRYGD	Rheumatoid Arthritis	28137398
CRYGD	Rheumatoid Arthritis	22153301
CRYGD	Rheumatoid Arthritis	26041704
CRYGD	Rheumatoid Arthritis	17265477
CRYGD	Rheumatoid Arthritis	21181275
CRYGD	Rheumatoid Arthritis	19287509
CRYGD	Rheumatoid Arthritis	28121216
CRYGD	Rheumatoid Arthritis	22743847
CRYGD	Rheumatoid Arthritis	26200759
CRYGD	Rheumatoid Arthritis	17543145
CRYGD	Rheumatoid Arthritis	20551110
CRYGD	Rheumatoid Arthritis	18240241
CRYGD	Rheumatoid Arthritis	20476860
CRYGD	Rheumatoid Arthritis	25184828
CRYGD	Rheumatoid Arthritis	23394902
CRYGD	Rheumatoid Arthritis	25916813
CRYGD	Rheumatoid Arthritis	23253237
CRYGD	Rheumatoid Arthritis	28291534
CRYGD	Rheumatoid Arthritis	21931699
CRYGD	Rheumatoid Arthritis	16973114
CRYGD	Rheumatoid Arthritis	27324632
CRYGD	Rheumatoid Arthritis	20661738
CRYGD	Rheumatoid Arthritis	18843785
CRYGD	Rheumatoid Arthritis	18799094
CRYGD	Rheumatoid Arthritis	18156150
CRYGD	Rheumatoid Arthritis	22339947
CRYGD	Rheumatoid Arthritis	19411391
CRYGD	Rheumatoid Arthritis	17436241
CRYGD	Rheumatoid Arthritis	19117726
CRYGD	Rheumatoid Arthritis	30917075
CRYGD	Rheumatoid Arthritis	17665455
CRYGD	Rheumatoid Arthritis	28992382
CRYGD	Rheumatoid Arthritis	20826128
CRYGD	Rheumatoid Arthritis	18633125
CRYGD	Rheumatoid Arthritis	23637323
CRYGD	Rheumatoid Arthritis	19332633
CRYGD	Rheumatoid Arthritis	20080912
CRYGD	Rheumatoid Arthritis	28535888
CRYGD	Rheumatoid Arthritis	31433746
CRYGD	Rheumatoid Arthritis	23908443
CRYGD	Rheumatoid Arthritis	16200610
CRYGD	Rheumatoid Arthritis	30904715
CRYGD	Rheumatoid Arthritis	29487192
CRYGD	Rheumatoid Arthritis	31687411
CRYGD	Rheumatoid Arthritis	19734133
CRYGD	Rheumatoid Arthritis	19758192
CRYGD	Rheumatoid Arthritis	19588142
CRYGD	Rheumatoid Arthritis	17763436
CRYGD	Rheumatoid Arthritis	28053322
CRYGD	Seropositive rheumatoid arthritis	15901902
CRYGD	Seronegative rheumatoid arthritis	21607290
CRYGD	Seronegative rheumatoid arthritis	31730497
CRYGD	Juvenile rheumatoid arthritis	15641089
CRYGD	Early Rheumatoid Arthritis	20383728
CRYGD	Early Rheumatoid Arthritis	28990250
MAPK14	Rheumatoid Arthritis	15170913
MAPK14	Rheumatoid Arthritis	12641490
MAPK14	Rheumatoid Arthritis	10620700
MAPK14	Rheumatoid Arthritis	28515692
MAPK14	Rheumatoid Arthritis	31325352
MAPK14	Rheumatoid Arthritis	25932604
MAPK14	Rheumatoid Arthritis	17530707
MAPK14	Rheumatoid Arthritis	27597652
MAPK14	Rheumatoid Arthritis	19828631
MAPK14	Rheumatoid Arthritis	27226108
MAPK14	Rheumatoid Arthritis	20830230
MAPK14	Rheumatoid Arthritis	25367151
MAPK14	Rheumatoid Arthritis	11929337
MAPK14	Rheumatoid Arthritis	14730602
MAPK14	Rheumatoid Arthritis	17786275
MAPK14	Rheumatoid Arthritis	26420479
MAPK14	Rheumatoid Arthritis	15557189
MAPK14	Rheumatoid Arthritis	31514188
MAPK14	Rheumatoid Arthritis	29943389
MAPK14	Rheumatoid Arthritis	19765281
MAPK14	Rheumatoid Arthritis	28239238
MAPK14	Rheumatoid Arthritis	24574214
MAPK14	Rheumatoid Arthritis	29511118
MAPK14	Rheumatoid Arthritis	16947383
MAPK14	Rheumatoid Arthritis	16778989
MAPK14	Rheumatoid Arthritis	22488549
MAPK14	Rheumatoid Arthritis	31037574
MAPK14	Rheumatoid Arthritis	31736366
MAPK14	Rheumatoid Arthritis	28339004
MAPK14	Rheumatoid Arthritis	16613612
MAPK14	Rheumatoid Arthritis	15170913
CSE1L	Rheumatoid Arthritis	11181651
CSF1	Rheumatoid Arthritis	3263464
CSF1	Rheumatoid Arthritis	31484730
CSF1	Rheumatoid Arthritis	15485996
CSF1	Rheumatoid Arthritis	15593184
CSF1	Rheumatoid Arthritis	16859503
CSF1	Rheumatoid Arthritis	25652333
CSF1	Rheumatoid Arthritis	18668547
CSF1	Rheumatoid Arthritis	17527089
CSF1R	Rheumatoid Arthritis	31054506
CSF1R	Rheumatoid Arthritis	28659662
CSF1R	Rheumatoid Arthritis	27084907
CSF1R	Rheumatoid Arthritis	30281780
CSF2	Rheumatoid Arthritis	28898718
CSF2	Rheumatoid Arthritis	28213566
CSF2	Rheumatoid Arthritis	30358109
CSF2	Rheumatoid Arthritis	22446963
CSF2	Rheumatoid Arthritis	2504878
CSF2	Rheumatoid Arthritis	8049356
CSF2	Rheumatoid Arthritis	31037071
CSF2	Rheumatoid Arthritis	29254845
CSF2	Rheumatoid Arthritis	25803788
CSF2	Rheumatoid Arthritis	21613310
CSF2	Rheumatoid Arthritis	16778989
CSF2	Rheumatoid Arthritis	28144129
CSF2	Rheumatoid Arthritis	29069507
CSF2	Rheumatoid Arthritis	2026869
CSF2	Rheumatoid Arthritis	16859503
CSF2	Rheumatoid Arthritis	15535838
CSF2	Rheumatoid Arthritis	29563337
CSF2	Rheumatoid Arthritis	12571844
CSF2	Rheumatoid Arthritis	17892600
CSF2	Rheumatoid Arthritis	28369741
CSF2	Rheumatoid Arthritis	30804924
CSF2	Rheumatoid Arthritis	16519794
CSF2	Rheumatoid Arthritis	11426018
CSF2	Rheumatoid Arthritis	9117172
CSF2	Rheumatoid Arthritis	28941039
CSF2	Rheumatoid Arthritis	1915559
CSF2	Rheumatoid Arthritis	25652333
CSF2	Rheumatoid Arthritis	10470256
CSF2	Rheumatoid Arthritis	17062647
CSF2	Rheumatoid Arthritis	30999929
CSF2	Rheumatoid Arthritis	22385242
CSF2	Rheumatoid Arthritis	18513326
CSF2	Rheumatoid Arthritis	17101062
CSF2	Rheumatoid Arthritis	8019788
CSF2	Rheumatoid Arthritis	8853228
CSF2	Rheumatoid Arthritis	29431121
CSF2	Rheumatoid Arthritis	15593185
CSF2	Rheumatoid Arthritis	1320571
CSF2	Rheumatoid Arthritis	28777803
CSF2	Systemic onset juvenile chronic arthritis	30305171
CSF2	Juvenile rheumatoid arthritis	30327490
CSF2	Juvenile rheumatoid arthritis	24692225
CSF2	Early Rheumatoid Arthritis	25430993
CSF2RA	Rheumatoid Arthritis	7945472
CSF3	Rheumatoid Arthritis	28967792
CSF3	Rheumatoid Arthritis	28239238
CSF3	Juvenile rheumatoid arthritis	30327490
CSF3R	Rheumatoid Arthritis	27807194
CSK	Rheumatoid Arthritis	28874816
CSK	Rheumatoid Arthritis	10411542
CSNK1E	Rheumatoid Arthritis	30834598
CSNK2B	Rheumatoid Arthritis	21156761
CST3	Rheumatoid Arthritis	30321524
CST3	Rheumatoid Arthritis	17552057
CST3	Rheumatoid Arthritis	17552057
CSTF3	Rheumatoid Arthritis	22491018
CCN2	Rheumatoid Arthritis	29166915
CCN2	Rheumatoid Arthritis	21850473
CCN2	Rheumatoid Arthritis	27044368
CCN2	Rheumatoid Arthritis	16869004
CCN2	Rheumatoid Arthritis	29088724
CCN2	Rheumatoid Arthritis	19192274
CCN2	Rheumatoid Arthritis	28470428
CCN2	Rheumatoid Arthritis	31267533
CCN2	Rheumatoid Arthritis	28682648
CCN2	Rheumatoid Arthritis	25352179
CTH	Rheumatoid Arthritis	29844591
CTLA4	Rheumatoid Arthritis	26062995
CTLA4	Rheumatoid Arthritis	23549103
CTLA4	Rheumatoid Arthritis	23661460
CTLA4	Rheumatoid Arthritis	17666451
CTLA4	Rheumatoid Arthritis	19300490
CTLA4	Rheumatoid Arthritis	19503088
CTLA4	Rheumatoid Arthritis	23448385
CTLA4	Rheumatoid Arthritis	18462498
CTLA4	Rheumatoid Arthritis	28199343
CTLA4	Rheumatoid Arthritis	15022315
CTLA4	Rheumatoid Arthritis	11916172
CTLA4	Rheumatoid Arthritis	11128657
CTLA4	Rheumatoid Arthritis	22354566
CTLA4	Rheumatoid Arthritis	18718877
CTLA4	Rheumatoid Arthritis	27808571
CTLA4	Rheumatoid Arthritis	10674972
CTLA4	Rheumatoid Arthritis	11752507
CTLA4	Rheumatoid Arthritis	19036923
CTLA4	Rheumatoid Arthritis	15546339
CTLA4	Rheumatoid Arthritis	9459504
CTLA4	Rheumatoid Arthritis	11318597
CTLA4	Rheumatoid Arthritis	25128482
CTLA4	Rheumatoid Arthritis	28477078
CTLA4	Rheumatoid Arthritis	19404967
CTLA4	Rheumatoid Arthritis	16025348
CTLA4	Rheumatoid Arthritis	15841095
CTLA4	Rheumatoid Arthritis	20113255
CTLA4	Rheumatoid Arthritis	16133179
CTLA4	Rheumatoid Arthritis	14505215
CTLA4	Rheumatoid Arthritis	10662875
CTLA4	Rheumatoid Arthritis	23703660
CTLA4	Rheumatoid Arthritis	15841095
CTLA4	Rheumatoid Arthritis	30413189
CTLA4	Rheumatoid Arthritis	27988812
CTLA4	Rheumatoid Arthritis	10203024
CTLA4	Rheumatoid Arthritis	31067348
CTLA4	Rheumatoid Arthritis	22354915
CTLA4	Rheumatoid Arthritis	28581446
CTLA4	Rheumatoid Arthritis	11580858
CTLA4	Rheumatoid Arthritis	21503616
CTLA4	Rheumatoid Arthritis	23264071
CTLA4	Rheumatoid Arthritis	21784728
CTLA4	Rheumatoid Arthritis	23143596
CTLA4	Rheumatoid Arthritis	20498205
CTLA4	Rheumatoid Arthritis	14505215
CTLA4	Rheumatoid Arthritis	20138855
CTLA4	Rheumatoid Arthritis	19359276
CTLA4	Rheumatoid Arthritis	20453842
CTLA4	Rheumatoid Arthritis	18462498
CTLA4	Rheumatoid Arthritis	24891289
CTLA4	Rheumatoid Arthritis	19333938
CTLA4	Rheumatoid Arthritis	24498648
CTLA4	Rheumatoid Arthritis	15833145
CTLA4	Rheumatoid Arthritis	16380915
CTLA4	Rheumatoid Arthritis	25542810
CTLA4	Rheumatoid Arthritis	12455815
CTLA4	Rheumatoid Arthritis	16641053
CTLA4	Rheumatoid Arthritis	30724348
CTLA4	Rheumatoid Arthritis	26177310
CTLA4	Rheumatoid Arthritis	16380915
CTLA4	Rheumatoid Arthritis	28742141
CTLA4	Rheumatoid Arthritis	19066215
CTLA4	Seropositive rheumatoid arthritis	26575162
CTLA4	Juvenile rheumatoid arthritis	18576317
CTLA4	Early Rheumatoid Arthritis	11886967
CTNNB1	Rheumatoid Arthritis	30909750
CTNNB1	Rheumatoid Arthritis	31258713
CTNNB1	Rheumatoid Arthritis	28151034
CTNNB1	Rheumatoid Arthritis	20840015
CTRB1	Rheumatoid Arthritis	23674605
CTSB	Rheumatoid Arthritis	24749816
CTSB	Rheumatoid Arthritis	1953821
CTSD	Rheumatoid Arthritis	7612047
CTSD	Rheumatoid Arthritis	12833524
CTSK	Rheumatoid Arthritis	29431119
CTSK	Rheumatoid Arthritis	10693863
CTSK	Rheumatoid Arthritis	31737959
CTSK	Rheumatoid Arthritis	30636333
CTSK	Rheumatoid Arthritis	11733367
CTSK	Rheumatoid Arthritis	11920402
CTSK	Rheumatoid Arthritis	9286755
CTSL	Rheumatoid Arthritis	10334680
CTSL	Rheumatoid Arthritis	2084514
CTSL	Rheumatoid Arthritis	15164093
CTSL	Rheumatoid Arthritis	11508424
CTSL	Rheumatoid Arthritis	7612047
CTSS	Rheumatoid Arthritis	11920402
CUX1	Rheumatoid Arthritis	1320571
CX3CR1	Rheumatoid Arthritis	17471309
CX3CR1	Rheumatoid Arthritis	12889997
CX3CR1	Rheumatoid Arthritis	28912865
CX3CR1	Rheumatoid Arthritis	30366278
CX3CR1	Rheumatoid Arthritis	22709495
CX3CR1	Rheumatoid Arthritis	17804530
CX3CR1	Rheumatoid Arthritis	11465708
CX3CR1	Rheumatoid Arthritis	27484962
CX3CR1	Rheumatoid Arthritis	19923448
CXADR	Juvenile rheumatoid arthritis	9802601
CYB5A	Rheumatoid Arthritis	25890314
CYBA	Rheumatoid Arthritis	29183727
CYBB	Rheumatoid Arthritis	26683156
CYBB	Rheumatoid Arthritis	30915077
CYBB	Rheumatoid Arthritis	29183727
CYBB	Rheumatoid Arthritis	17122966
CYLD	Rheumatoid Arthritis	16255021
CYP1A1	Rheumatoid Arthritis	12590982
CYP1A2	Rheumatoid Arthritis	18496682
CYP1A2	Rheumatoid Arthritis	26331989
CYP1A2	Rheumatoid Arthritis	25664505
CYP1A2	Rheumatoid Arthritis	19579025
CYP1A2	Rheumatoid Arthritis	28718679
CYP1A2	Rheumatoid Arthritis	18496682
CYP2B6	Rheumatoid Arthritis	7932410
CYP2C19	Rheumatoid Arthritis	22784880
CYP2D6	Rheumatoid Arthritis	8572738
CYP2D6	Rheumatoid Arthritis	7932410
CYP2E1	Rheumatoid Arthritis	28718679
CYP3A4	Rheumatoid Arthritis	27722854
CYP3A5	Rheumatoid Arthritis	25817604
CYP3A5	Rheumatoid Arthritis	28324194
CYP17A1	Rheumatoid Arthritis	15235815
CYP17A1	Rheumatoid Arthritis	10609072
CYP19A1	Rheumatoid Arthritis	10446859
CYP19A1	Rheumatoid Arthritis	19555469
CYP21A2	Rheumatoid Arthritis	17804836
CYP21A2	Rheumatoid Arthritis	19503088
CYP21A2	Rheumatoid Arthritis	21156761
CYP26A1	Rheumatoid Arthritis	30916783
CYP26A1	Rheumatoid Arthritis	12054474
CD55	Rheumatoid Arthritis	31831038
CD55	Rheumatoid Arthritis	20131275
CD55	Rheumatoid Arthritis	28506571
DGKQ	Rheumatoid Arthritis	30573655
DAXX	Rheumatoid Arthritis	21156761
DAXX	Rheumatoid Arthritis	17360386
DBP	Rheumatoid Arthritis	25109449
DBP	Rheumatoid Arthritis	28861004
DBP	Rheumatoid Arthritis	29664818
DCC	Rheumatoid Arthritis	14571268
DCK	Rheumatoid Arthritis	24294360
ACE	Rheumatoid Arthritis	11036822
ACE	Rheumatoid Arthritis	31785770
ACE	Rheumatoid Arthritis	26727555
ACE	Rheumatoid Arthritis	20401725
ACE	Rheumatoid Arthritis	23000565
ACE	Rheumatoid Arthritis	29216228
ACE	Rheumatoid Arthritis	23981749
ACE	Rheumatoid Arthritis	23413281
ACE	Rheumatoid Arthritis	17985406
ACE	Juvenile rheumatoid arthritis	14719217
GADD45A	Rheumatoid Arthritis	31195707
GADD45A	Rheumatoid Arthritis	18501677
GADD45A	Rheumatoid Arthritis	30138371
DDX6	Rheumatoid Arthritis	23143596
DDX6	Rheumatoid Arthritis	29441870
DECR1	Rheumatoid Arthritis	31284792
DECR1	Rheumatoid Arthritis	31432093
DECR1	Rheumatoid Arthritis	17122966
DECR1	Rheumatoid Arthritis	21728841
DEFA1	Rheumatoid Arthritis	12913926
DEFA3	Rheumatoid Arthritis	12913926
GSDME	Rheumatoid Arthritis	17379860
DHCR7	Rheumatoid Arthritis	30796319
DHCR7	Rheumatoid Arthritis	28706201
DHFR	Rheumatoid Arthritis	18034620
DHFR	Rheumatoid Arthritis	27627584
DHFR	Rheumatoid Arthritis	27636122
DHFR	Rheumatoid Arthritis	23897011
DHFR	Rheumatoid Arthritis	30583708
DHFR	Rheumatoid Arthritis	12684695
DHFR	Rheumatoid Arthritis	30544400
DHFR	Rheumatoid Arthritis	22324981
DHFR	Rheumatoid Arthritis	30758239
DHODH	Rheumatoid Arthritis	19207032
DHODH	Rheumatoid Arthritis	28270195
DHODH	Rheumatoid Arthritis	22966891
DHODH	Rheumatoid Arthritis	28574826
DHODH	Rheumatoid Arthritis	31132976
NQO1	Rheumatoid Arthritis	28718679
DLG2	Rheumatoid Arthritis	30166627
DMD	Rheumatoid Arthritis	31823822
DMD	Rheumatoid Arthritis	11930657
DMD	Rheumatoid Arthritis	28854271
DMD	Rheumatoid Arthritis	29788459
DMD	Rheumatoid Arthritis	29574518
DMD	Rheumatoid Arthritis	27509834
SARDH	Rheumatoid Arthritis	15588074
DNAH8	Rheumatoid Arthritis	27623077
DNASE1	Rheumatoid Arthritis	19360410
DNASE1	Rheumatoid Arthritis	24564745
DNASE1L3	Rheumatoid Arthritis	30573655
DNASE1L3	Rheumatoid Arthritis	23143596
DNASE1L3	Rheumatoid Arthritis	23143596
DNASE1L3	Rheumatoid Arthritis	23143596
DNASE1L3	Rheumatoid Arthritis	30224649
DNASE1L3	Rheumatoid Arthritis	28039554
DNASE2	Rheumatoid Arthritis	23019102
DNASE2	Rheumatoid Arthritis	19538721
DNASE2	Rheumatoid Arthritis	18812394
DNMT1	Rheumatoid Arthritis	30345838
DNMT1	Rheumatoid Arthritis	25042153
[truncated: 13,151 more rows]

## Sheet: Supplementary Table S5
Supplementary Table S5. Enriched KEGG pathways of hub target genes.
Pathway ID	Pathway Name	FDR
path:hsa05200	Pathways in cancer	1.63928e-135
path:hsa05417	Lipid and atherosclerosis	1.76884e-76
path:hsa05418	Fluid shear stress and atherosclerosis	1.68964e-72
path:hsa01100	Metabolic pathways	1.87561e-66
path:hsa05163	Human cytomegalovirus infection	4.95913e-66
path:hsa05207	Chemical carcinogenesis - receptor activation	4.29003e-65
path:hsa05205	Proteoglycans in cancer	6.59317e-65
path:hsa04010	MAPK signaling pathway	6.82536e-63
path:hsa04933	AGE-RAGE signaling pathway in diabetic complications	4.37431e-60
path:hsa05010	Alzheimer disease	3.43198e-59
path:hsa04151	PI3K-Akt signaling pathway	7.98059e-57
path:hsa05161	Hepatitis B	3.46661e-55
path:hsa04062	Chemokine signaling pathway	4.99904e-55
path:hsa05167	Kaposi sarcoma-associated herpesvirus infection	6.4964e-55
path:hsa04024	cAMP signaling pathway	2.95038e-54
path:hsa05215	Prostate cancer	3.401e-52
path:hsa04071	Sphingolipid signaling pathway	1.33186e-50
path:hsa04660	T cell receptor signaling pathway	1.50606e-50
path:hsa04014	Ras signaling pathway	5.49102e-50
path:hsa05225	Hepatocellular carcinoma	6.55093e-50
path:hsa05415	Diabetic cardiomyopathy	2.05276e-49
path:hsa05235	PD-L1 expression and PD-1 checkpoint pathway in cancer	4.16047e-49
path:hsa04210	Apoptosis	4.25543e-49
path:hsa04932	Non-alcoholic fatty liver disease	5.25523e-49
path:hsa05022	Pathways of neurodegeneration - multiple diseases	6.53897e-49
path:hsa04668	TNF signaling pathway	2.61532e-47
path:hsa05170	Human immunodeficiency virus 1 infection	4.97789e-47
path:hsa01522	Endocrine resistance	5.03208e-47
path:hsa04510	Focal adhesion	5.15647e-47
path:hsa04080	Neuroactive ligand-receptor interaction	3.75969e-46
path:hsa04722	Neurotrophin signaling pathway	5.08969e-46
path:hsa04015	Rap1 signaling pathway	5.3366e-46
path:hsa05135	Yersinia infection	5.3366e-46
path:hsa04380	Osteoclast differentiation	5.3366e-46
path:hsa04625	C-type lectin receptor signaling pathway	8.25595e-46
path:hsa05212	Pancreatic cancer	1.10372e-45
path:hsa04068	FoxO signaling pathway	1.62355e-45
path:hsa05166	Human T-cell leukemia virus 1 infection	4.94131e-45
path:hsa04931	Insulin resistance	4.94131e-45
path:hsa04066	HIF-1 signaling pathway	7.54125e-45
path:hsa05221	Acute myeloid leukemia	1.00691e-44
path:hsa04020	Calcium signaling pathway	3.81711e-44
path:hsa04370	VEGF signaling pathway	1.44431e-43
path:hsa05131	Shigellosis	1.46106e-43
path:hsa05132	Salmonella infection	2.81771e-43
path:hsa05162	Measles	8.47237e-43
path:hsa04218	Cellular senescence	8.44507e-42
path:hsa05203	Viral carcinogenesis	1.13655e-41
path:hsa05152	Tuberculosis	1.57781e-41
path:hsa01521	EGFR tyrosine kinase inhibitor resistance	1.68899e-41
path:hsa04919	Thyroid hormone signaling pathway	3.34067e-41
path:hsa04659	Th17 cell differentiation	1.47848e-40
path:hsa05206	MicroRNAs in cancer	1.80031e-40
path:hsa04926	Relaxin signaling pathway	6.07695e-40
path:hsa05164	Influenza A	8.41646e-40
path:hsa05145	Toxoplasmosis	1.0647e-39
path:hsa04620	Toll-like receptor signaling pathway	1.42853e-39
path:hsa04750	Inflammatory mediator regulation of TRP channels	4.06198e-39
path:hsa05169	Epstein-Barr virus infection	4.0823e-39
path:hsa05220	Chronic myeloid leukemia	7.36578e-39
path:hsa05171	Coronavirus disease - COVID-19	1.05458e-38
path:hsa05230	Central carbon metabolism in cancer	1.26472e-38
path:hsa05130	Pathogenic Escherichia coli infection	2.30612e-38
path:hsa05223	Non-small cell lung cancer	3.90154e-38
path:hsa05160	Hepatitis C	1.39322e-37
path:hsa04917	Prolactin signaling pathway	6.54345e-37
path:hsa05142	Chagas disease	7.10804e-37
path:hsa04022	cGMP-PKG signaling pathway	2.11834e-36
path:hsa04621	NOD-like receptor signaling pathway	3.56508e-36
path:hsa04910	Insulin signaling pathway	5.36723e-36
path:hsa04915	Estrogen signaling pathway	7.19909e-36
path:hsa05165	Human papillomavirus infection	1.25452e-35
path:hsa04613	Neutrophil extracellular trap formation	1.8509e-35
path:hsa04012	ErbB signaling pathway	2.45958e-35
path:hsa05210	Colorectal cancer	3.80993e-35
path:hsa05231	Choline metabolism in cancer	1.55448e-34
path:hsa04914	Progesterone-mediated oocyte maturation	3.33804e-34
path:hsa04921	Oxytocin signaling pathway	6.40823e-34
path:hsa04072	Phospholipase D signaling pathway	2.82509e-33
path:hsa05211	Renal cell carcinoma	3.85214e-32
path:hsa01524	Platinum drug resistance	2.62423e-31
path:hsa04662	B cell receptor signaling pathway	3.50026e-31
path:hsa05214	Glioma	6.38822e-31
path:hsa05224	Breast cancer	9.8883e-31
path:hsa04657	IL-17 signaling pathway	1.09173e-30
path:hsa04140	Autophagy - animal	1.52132e-30
path:hsa04810	Regulation of actin cytoskeleton	2.68112e-30
path:hsa04650	Natural killer cell mediated cytotoxicity	6.58129e-30
path:hsa04360	Axon guidance	8.75282e-30
path:hsa04912	GnRH signaling pathway	2.23283e-29
path:hsa05226	Gastric cancer	3.1149e-29
path:hsa04064	NF-kappa B signaling pathway	3.17501e-29
path:hsa05133	Pertussis	3.39036e-29
path:hsa04664	Fc epsilon RI signaling pathway	3.85113e-29
path:hsa05020	Prion disease	1.38525e-28
path:hsa04270	Vascular smooth muscle contraction	2.28237e-28
path:hsa04611	Platelet activation	4.55241e-28
path:hsa04670	Leukocyte transendothelial migration	6.36543e-28
path:hsa04720	Long-term potentiation	9.42671e-28
path:hsa05202	Transcriptional misregulation in cancer	9.75871e-28
path:hsa04150	mTOR signaling pathway	2.1945e-27
path:hsa04935	Growth hormone synthesis, secretion and action	2.50477e-27
path:hsa05120	Epithelial cell signaling in Helicobacter pylori infection	3.34785e-27
path:hsa05219	Bladder cancer	4.02488e-27
path:hsa05218	Melanoma	7.54524e-27
path:hsa04960	Aldosterone-regulated sodium reabsorption	1.62948e-26
path:hsa05140	Leishmaniasis	5.23874e-26
path:hsa04666	Fc gamma R-mediated phagocytosis	5.59453e-26
path:hsa00980	Metabolism of xenobiotics by cytochrome P450	7.46043e-26
path:hsa05204	Chemical carcinogenesis - DNA adducts	7.53647e-26
path:hsa04520	Adherens junction	1.66825e-25
path:hsa04371	Apelin signaling pathway	2.13256e-25
path:hsa04972	Pancreatic secretion	2.4016e-25
path:hsa05222	Small cell lung cancer	2.91222e-25
path:hsa04726	Serotonergic synapse	3.7563e-25
path:hsa04114	Oocyte meiosis	6.04211e-25
path:hsa05213	Endometrial cancer	8.86635e-25
path:hsa04920	Adipocytokine signaling pathway	2.42841e-24
path:hsa04310	Wnt signaling pathway	5.22255e-24
path:hsa00982	Drug metabolism - cytochrome P450	7.40399e-24
path:hsa04928	Parathyroid hormone synthesis, secretion and action	1.57284e-23
path:hsa04922	Glucagon signaling pathway	2.03129e-23
path:hsa04630	JAK-STAT signaling pathway	3.64989e-23
path:hsa04261	Adrenergic signaling in cardiomyocytes	5.53715e-23
path:hsa04725	Cholinergic synapse	9.10011e-23
path:hsa04714	Thermogenesis	1.10475e-22
path:hsa04658	Th1 and Th2 cell differentiation	1.64472e-22
path:hsa04930	Type II diabetes mellitus	2.03913e-22
path:hsa04929	GnRH secretion	3.56298e-22
path:hsa04152	AMPK signaling pathway	4.59884e-22
path:hsa00983	Drug metabolism - other enzymes	2.78231e-21
path:hsa04213	Longevity regulating pathway - multiple species	5.29202e-21
path:hsa04061	Viral protein interaction with cytokine and cytokine receptor	2.85336e-20
path:hsa04976	Bile secretion	3.55344e-20
path:hsa04550	Signaling pathways regulating pluripotency of stem cells	4.16881e-20
path:hsa05014	Amyotrophic lateral sclerosis	5.70601e-20
path:hsa04217	Necroptosis	5.94033e-20
path:hsa04728	Dopaminergic synapse	9.33711e-20
path:hsa04970	Salivary secretion	9.65004e-20
path:hsa05323	Rheumatoid arthritis	9.65004e-20
path:hsa00590	Arachidonic acid metabolism	1.06745e-19
path:hsa05012	Parkinson disease	1.10243e-19
path:hsa04971	Gastric acid secretion	4.73171e-19
path:hsa04540	Gap junction	5.47735e-19
path:hsa00480	Glutathione metabolism	7.55103e-19
path:hsa05146	Amoebiasis	8.03173e-19
path:hsa04924	Renin secretion	1.41234e-18
path:hsa05031	Amphetamine addiction	1.41234e-18
path:hsa04730	Long-term depression	2.09838e-18
path:hsa04911	Insulin secretion	6.55952e-18
path:hsa04916	Melanogenesis	1.12254e-17
path:hsa04211	Longevity regulating pathway	1.34401e-17
path:hsa01523	Antifolate resistance	1.62895e-17
path:hsa04530	Tight junction	4.14855e-17
path:hsa05144	Malaria	5.32944e-17
path:hsa04110	Cell cycle	6.39208e-17
path:hsa04925	Aldosterone synthesis and secretion	9.86935e-17
path:hsa05216	Thyroid cancer	3.3363e-16
path:hsa05032	Morphine addiction	3.76462e-16
path:hsa04923	Regulation of lipolysis in adipocytes	4.00922e-16
path:hsa04934	Cushing syndrome	7.12911e-16
path:hsa04622	RIG-I-like receptor signaling pathway	9.3548e-16
path:hsa04723	Retrograde endocannabinoid signaling	2.98212e-15
path:hsa04961	Endocrine and other factor-regulated calcium reabsorption	4.01041e-15
path:hsa05143	African trypanosomiasis	1.2159e-14
path:hsa05134	Legionellosis	1.32094e-14
path:hsa05017	Spinocerebellar ataxia	1.64689e-14
path:hsa05034	Alcoholism	3.47661e-14
path:hsa04115	p53 signaling pathway	3.77074e-14
path:hsa04060	Cytokine-cytokine receptor interaction	5.25155e-14
path:hsa05321	Inflammatory bowel disease	1.07596e-13
path:hsa05016	Huntington disease	1.29739e-13
path:hsa04713	Circadian entrainment	2.85793e-13
path:hsa04610	Complement and coagulation cascades	4.60731e-13
path:hsa00591	Linoleic acid metabolism	5.28142e-13
path:hsa00140	Steroid hormone biosynthesis	7.85657e-13
path:hsa03320	PPAR signaling pathway	9.85911e-13
path:hsa04918	Thyroid hormone synthesis	9.85911e-13
path:hsa04913	Ovarian steroidogenesis	1.22951e-12
path:hsa05168	Herpes simplex virus 1 infection	1.3029e-12
path:hsa04137	Mitophagy - animal	3.76623e-12
path:hsa00830	Retinol metabolism	3.76623e-12
path:hsa04724	Glutamatergic synapse	4.17063e-12
path:hsa04260	Cardiac muscle contraction	9.28537e-12
path:hsa04390	Hippo signaling pathway	9.66246e-12
path:hsa05100	Bacterial invasion of epithelial cells	2.21131e-11
path:hsa00010	Glycolysis / Gluconeogenesis	5.00233e-11
path:hsa04215	Apoptosis - multiple species	5.71312e-11
path:hsa04973	Carbohydrate digestion and absorption	1.91404e-10
path:hsa05416	Viral myocarditis	1.95622e-10
path:hsa04340	Hedgehog signaling pathway	1.42794e-09
path:hsa04614	Renin-angiotensin system	2.02531e-09
path:hsa04330	Notch signaling pathway	2.54716e-09
path:hsa04350	TGF-beta signaling pathway	3.9124e-09
path:hsa04144	Endocytosis	5.17646e-09
path:hsa04623	Cytosolic DNA-sensing pathway	5.21897e-09
path:hsa04640	Hematopoietic cell lineage	7.37457e-09
path:hsa04974	Protein digestion and absorption	1.20006e-08
path:hsa04141	Protein processing in endoplasmic reticulum	1.71601e-08
path:hsa04727	GABAergic synapse	2.09873e-08
path:hsa00190	Oxidative phosphorylation	3.71864e-08
path:hsa04964	Proximal tubule bicarbonate reclamation	6.23389e-08
path:hsa05030	Cocaine addiction	8.66114e-08
path:hsa05410	Hypertrophic cardiomyopathy	2.32538e-07
path:hsa04978	Mineral absorption	5.30672e-07
path:hsa04710	Circadian rhythm	5.88982e-07
path:hsa00620	Pyruvate metabolism	8.6936e-07
path:hsa00565	Ether lipid metabolism	1.20758e-06
path:hsa00230	Purine metabolism	1.37385e-06
path:hsa01240	Biosynthesis of cofactors	1.56235e-06
path:hsa00330	Arginine and proline metabolism	1.63583e-06
path:hsa00592	alpha-Linolenic acid metabolism	2.69387e-06
path:hsa01200	Carbon metabolism	2.69387e-06
path:hsa05033	Nicotine addiction	3.56358e-06
path:hsa04070	Phosphatidylinositol signaling system	3.96057e-06
path:hsa00910	Nitrogen metabolism	6.66722e-06
path:hsa04145	Phagosome	6.86839e-06
path:hsa04142	Lysosome	7.50652e-06
path:hsa05217	Basal cell carcinoma	8.14775e-06
path:hsa00100	Steroid biosynthesis	1.57832e-05
path:hsa00270	Cysteine and methionine metabolism	1.6176e-05
path:hsa00350	Tyrosine metabolism	2.46063e-05
path:hsa05150	Staphylococcus aureus infection	2.60308e-05
path:hsa05414	Dilated cardiomyopathy	2.60308e-05
path:hsa05332	Graft-versus-host disease	6.01797e-05
path:hsa00380	Tryptophan metabolism	6.01797e-05
path:hsa00071	Fatty acid degradation	6.81255e-05
path:hsa04940	Type I diabetes mellitus	6.81255e-05
path:hsa04975	Fat digestion and absorption	6.81255e-05
path:hsa02010	ABC transporters	8.82838e-05
path:hsa04927	Cortisol synthesis and secretion	8.83301e-05
path:hsa00730	Thiamine metabolism	0.000119631
path:hsa00020	Citrate cycle (TCA cycle)	0.000120046
path:hsa00053	Ascorbate and aldarate metabolism	0.000120046
path:hsa04672	Intestinal immune network for IgA production	0.000140794
path:hsa05110	Vibrio cholerae infection	0.000156586
path:hsa04979	Cholesterol metabolism	0.000156586
path:hsa00562	Inositol phosphate metabolism	0.000180414
path:hsa00051	Fructose and mannose metabolism	0.000188408
path:hsa00564	Glycerophospholipid metabolism	0.000188408
path:hsa01230	Biosynthesis of amino acids	0.000211357
path:hsa04612	Antigen processing and presentation	0.000269236
path:hsa00240	Pyrimidine metabolism	0.000288565
path:hsa00770	Pantothenate and CoA biosynthesis	0.000351794
path:hsa05340	Primary immunodeficiency	0.000364765
path:hsa00220	Arginine biosynthesis	0.000419576
path:hsa00900	Terpenoid backbone biosynthesis	0.000419576
path:hsa04742	Taste transduction	0.000480613
path:hsa04966	Collecting duct acid secretion	0.000939309
path:hsa00290	Valine, leucine and isoleucine biosynthesis	0.00175459
path:hsa04136	Autophagy - other	0.00179633
path:hsa03410	Base excision repair	0.00201134
path:hsa00040	Pentose and glucuronate interconversions	0.0022342
path:hsa00640	Propanoate metabolism	0.0022342
path:hsa01212	Fatty acid metabolism	0.00229862
path:hsa00760	Nicotinate and nicotinamide metabolism	0.00247252
path:hsa00120	Primary bile acid biosynthesis	0.00258793
path:hsa00524	Neomycin, kanamycin and gentamicin biosynthesis	0.00280461
path:hsa00561	Glycerolipid metabolism	0.0030575
path:hsa01210	2-Oxocarboxylic acid metabolism	0.00356257
path:hsa00670	One carbon pool by folate	0.00411188
path:hsa00232	Caffeine metabolism	0.00411188
path:hsa04216	Ferroptosis	0.00432778
path:hsa00860	Porphyrin and chlorophyll metabolism	0.00512817
path:hsa00340	Histidine metabolism	0.0053675
path:hsa00740	Riboflavin metabolism	0.00738566
path:hsa00280	Valine, leucine and isoleucine degradation	0.00752572
path:hsa00600	Sphingolipid metabolism	0.00806615
path:hsa04950	Maturity onset diabetes of the young	0.00849722
path:hsa00790	Folate biosynthesis	0.00849722
path:hsa01040	Biosynthesis of unsaturated fatty acids	0.00938159
path:hsa00601	Glycosphingolipid biosynthesis - lacto and neolacto series	0.00938159
path:hsa04514	Cell adhesion molecules	0.00996583
path:hsa04744	Phototransduction	0.0103126
path:hsa04392	Hippo signaling pathway - multiple species	0.0113311
path:hsa00410	beta-Alanine metabolism	0.012358
path:hsa00030	Pentose phosphate pathway	0.012358
path:hsa00052	Galactose metabolism	0.0134306
path:hsa00130	Ubiquinone and other terpenoid-quinone biosynthesis	0.0134306
path:hsa00310	Lysine degradation	0.0183441
path:hsa03450	Non-homologous end-joining	0.0185062
path:hsa00500	Starch and sucrose metabolism	0.0199446
path:hsa05330	Allograft rejection	0.0229573
path:hsa00450	Selenocompound metabolism	0.030548
path:hsa00360	Phenylalanine metabolism	0.030548
path:hsa00511	Other glycan degradation	0.0337834
path:hsa00061	Fatty acid biosynthesis	0.0337834
path:hsa05412	Arrhythmogenic right ventricular cardiomyopathy	0.0342924
path:hsa04721	Synaptic vesicle cycle	0.0355963
path:hsa03050	Proteasome	0.0368451
path:hsa00531	Glycosaminoglycan degradation	0.0368644
path:hsa03420	Nucleotide excision repair	0.0386524
path:hsa00520	Amino sugar and nucleotide sugar metabolism	0.0406312
path:hsa04146	Peroxisome	0.0409205
path:hsa05320	Autoimmune thyroid disease	0.0513442
path:hsa00515	Mannose type O-glycan biosynthesis	0.0513442
path:hsa03430	Mismatch repair	0.0513442
path:hsa03015	mRNA surveillance pathway	0.0690725
path:hsa04120	Ubiquitin mediated proteolysis	0.0698964
path:hsa00630	Glyoxylate and dicarboxylate metabolism	0.0814675
path:hsa05310	Asthma	0.0859382
path:hsa03030	DNA replication	0.110443
path:hsa00513	Various types of N-glycan biosynthesis	0.125706
path:hsa00260	Glycine, serine and threonine metabolism	0.130599
path:hsa04962	Vasopressin-regulated water reabsorption	0.151818
path:hsa03022	Basal transcription factors	0.156825
path:hsa05322	Systemic lupus erythematosus	0.157233
path:hsa00510	N-Glycan biosynthesis	0.183665
path:hsa03460	Fanconi anemia pathway	0.205772
path:hsa00970	Aminoacyl-tRNA biosynthesis	0.274265
path:hsa03008	Ribosome biogenesis in eukaryotes	0.512
path:hsa04740	Olfactory transduction	0.66559
path:hsa03040	Spliceosome	0.676209

## Sheet: Supplementary Table S6
Supplementary Table S6. Enriched GO biological processes of hub target genes.
GO ID	GO biological processes	FDR
GO:1903804	glycine import across plasma membrane	0
GO:0060407	negative regulation of penile erection	0
GO:1990578	perinuclear endoplasmic reticulum membrane	0
GO:0005943	phosphatidylinositol 3-kinase complex, class IA	0
GO:2000657	negative regulation of apolipoprotein binding	0
GO:0061308	cardiac neural crest cell development involved in heart development	0
GO:0031281	positive regulation of cyclase activity	0
GO:0002758	innate immune response-activating signal transduction	0
GO:1900134	negative regulation of renin secretion into blood stream	0
GO:0032651	regulation of interleukin-1 beta production	0
GO:0007529	establishment of synaptic specificity at neuromuscular junction	0
GO:1905322	positive regulation of mesenchymal stem cell migration	0
GO:1904317	cellular response to 2-O-acetyl-1-O-hexadecyl-sn-glycero-3-phosphocholine	0
GO:1904303	positive regulation of maternal process involved in parturition	0
GO:1904300	positive regulation of transcytosis	0
GO:0071258	cellular response to gravity	0
GO:0060083	smooth muscle contraction involved in micturition	0
GO:2000630	positive regulation of miRNA metabolic process	0
GO:0038002	endocrine signaling	0
GO:0010986	positive regulation of lipoprotein particle clearance	0
GO:0061889	negative regulation of astrocyte activation	0
GO:0003108	negative regulation of the force of heart contraction by chemical signal	0
GO:0060169	negative regulation of adenosine receptor signaling pathway	0
GO:0002248	connective tissue replacement involved in inflammatory response wound healing	0
GO:0046111	xanthine biosynthetic process	0
GO:0006157	deoxyadenosine catabolic process	0
GO:0060709	glycogen cell differentiation involved in embryonic placenta development	0
GO:0045282	plasma membrane succinate dehydrogenase complex	0
GO:0009061	anaerobic respiration	0
GO:0021548	pons development	0
GO:1903579	negative regulation of ATP metabolic process	0
GO:0021539	subthalamus development	0
GO:1902239	negative regulation of intrinsic apoptotic signaling pathway in response to osmotic stress by p53 class mediator	0
GO:0004947	bradykinin receptor activity	0
GO:0140196	positive regulation of adenylate cyclase-activating adrenergic receptor signaling pathway involved in heart process	0
GO:0098924	retrograde trans-synaptic signaling by nitric oxide	0
GO:0070141	response to UV-A	0
GO:0097489	multivesicular body, internal vesicle lumen	0
GO:1905208	negative regulation of cardiocyte differentiation	0
GO:1901726	negative regulation of histone deacetylase activity	0
GO:0033277	abortive mitotic cell cycle	0
GO:0045938	positive regulation of circadian sleep/wake cycle, sleep	0
GO:1903347	negative regulation of bicellular tight junction assembly	0
GO:0070524	11-beta-hydroxysteroid dehydrogenase (NADP+) activity	0
GO:0003845	11-beta-hydroxysteroid dehydrogenase [NAD(P)] activity	0
GO:2000097	regulation of smooth muscle cell-matrix adhesion	0
GO:0070305	response to cGMP	0
GO:0032261	purine nucleotide salvage	0
GO:0100002	negative regulation of protein kinase activity by protein phosphorylation	0
GO:0061903	positive regulation of 1-phosphatidylinositol-3-kinase activity	0
GO:0002460	adaptive immune response based on somatic recombination of immune receptors built from immunoglobulin superfamily domains	0
GO:0070980	biphenyl catabolic process	0
GO:0031769	glucagon receptor binding	0
GO:0021534	cell proliferation in hindbrain	0
GO:0001856	complement component C5a binding	0
GO:1990572	TERT-RMRP complex	0
GO:1903704	negative regulation of production of siRNA involved in RNA interference	0
GO:0099553	trans-synaptic signaling by endocannabinoid, modulating synaptic transmission	0
GO:0060405	regulation of penile erection	0
GO:1903620	positive regulation of transdifferentiation	0
GO:0098680	template-free RNA nucleotidyltransferase	0
GO:0003245	cardiac muscle tissue growth involved in heart morphogenesis	0
GO:0016497	substance K receptor activity	0
GO:0045818	negative regulation of glycogen catabolic process	0
GO:0014057	positive regulation of acetylcholine secretion, neurotransmission	0
GO:0004995	tachykinin receptor activity	0
GO:0046631	alpha-beta T cell activation	0
GO:0042635	positive regulation of hair cycle	0
GO:0031379	RNA-directed RNA polymerase complex	0
GO:0044843	cell cycle G1/S phase transition	0
GO:0022616	DNA strand elongation	0
GO:0016154	pyrimidine-nucleoside phosphorylase activity	0
GO:1990402	embryonic liver development	0
GO:0072173	metanephric tubule morphogenesis	0
GO:1905313	transforming growth factor beta receptor signaling pathway involved in heart development	0
GO:0030554	adenyl nucleotide binding	0
GO:0038112	interleukin-8-mediated signaling pathway	0
GO:0004918	interleukin-8 receptor activity	0
GO:0032298	positive regulation of DNA-dependent DNA replication initiation	0
GO:0097134	cyclin E1-CDK2 complex	0
GO:0036134	12-hydroxyheptadecatrienoic acid synthase activity	0
GO:0009817	defense response to fungus, incompatible interaction	0
GO:0004796	thromboxane-A synthase activity	0
GO:1990839	response to endothelin	0
GO:0032667	regulation of interleukin-23 production	0
GO:0035645	enteric smooth muscle cell differentiation	0
GO:0031620	regulation of fever generation	0
GO:0032943	mononuclear cell proliferation	0
GO:0005334	norepinephrine:sodium symporter activity	0
GO:0060751	branch elongation involved in mammary gland duct branching	0
GO:1903249	negative regulation of citrulline biosynthetic process	0
GO:1901660	calcium ion export	0
GO:1900082	negative regulation of arginine catabolic process	0
GO:0140199	negative regulation of adenylate cyclase-activating adrenergic receptor signaling pathway involved in heart process	0
GO:0098736	negative regulation of the force of heart contraction	0
GO:1903911	positive regulation of receptor clustering	0
GO:0071268	homocysteine biosynthetic process	0
GO:0019510	S-adenosylhomocysteine catabolic process	0
GO:0002439	chronic inflammatory response to antigenic stimulus	0
GO:0043006	activation of phospholipase A2 activity by calcium-mediated signaling	0
GO:0033885	10-hydroxy-9-(phosphonooxy)octadecanoate phosphatase activity	0
GO:0016005	phospholipase A2 activator activity	0
GO:1904690	positive regulation of cytoplasmic translational initiation	0
GO:1904213	negative regulation of iodide transmembrane transport	0
GO:1904206	positive regulation of skeletal muscle hypertrophy	0
GO:1904197	positive regulation of granulosa cell proliferation	0
GO:1904193	negative regulation of cholangiocyte apoptotic process	0
GO:1904056	positive regulation of cholangiocyte proliferation	0
GO:0098843	postsynaptic endocytic zone	0
GO:0005333	norepinephrine transmembrane transporter activity	0
GO:2000464	positive regulation of astrocyte chemotaxis	0
GO:2000451	positive regulation of CD8-positive, alpha-beta T cell extravasation	0
GO:0090265	positive regulation of immune complex clearance by monocytes and macrophages	0
GO:0061756	leukocyte adhesion to vascular endothelial cell	0
GO:0043310	negative regulation of eosinophil degranulation	0
GO:0035716	chemokine (C-C motif) ligand 12 binding	0
GO:0035715	chemokine (C-C motif) ligand 2 binding	0
GO:0035705	T-helper 17 cell chemotaxis	0
GO:1900274	regulation of phospholipase C activity	0
GO:0019808	polyamine binding	0
GO:0008554	sodium-exporting ATPase activity, phosphorylative mechanism	0
GO:0015126	canalicular bile acid transmembrane transporter activity	0
GO:0044508	glucagon-like peptide 1 receptor activity	0
GO:1990708	conditioned place preference	0
GO:0051866	general adaptation syndrome	0
GO:0015874	norepinephrine transport	0
GO:0008119	thiopurine S-methyltransferase activity	0
GO:1903839	positive regulation of mRNA 3'-UTR binding	0
GO:0003433	chondrocyte development involved in endochondral bone morphogenesis	0
GO:1905523	positive regulation of macrophage migration	0
GO:0035932	aldosterone secretion	0
GO:0002035	brain renin-angiotensin system	0
GO:0002033	angiotensin-mediated vasodilation involved in regulation of systemic arterial blood pressure	0
GO:0001991	regulation of systemic arterial blood pressure by circulatory renin-angiotensin	0
GO:1904797	negative regulation of core promoter binding	0
GO:0050820	positive regulation of coagulation	0
GO:0021870	Cajal-Retzius cell differentiation	0
GO:0071415	cellular response to purine-containing compound	0
GO:1990478	response to ultrasound	0
GO:0009855	determination of bilateral symmetry	0
GO:0090075	relaxation of muscle	0
GO:0045032	ADP-activated adenosine receptor activity	0
GO:0031686	A1 adenosine receptor binding	0
GO:0021768	nucleus accumbens development	0
GO:0005237	inhibitory extracellular ligand-gated ion channel activity	0
GO:0035033	histone deacetylase regulator activity	0
GO:0048241	epinephrine transport	0
GO:0047280	nicotinamide phosphoribosyltransferase activity	0
GO:1904531	positive regulation of actin filament binding	0
GO:0038154	interleukin-11-mediated signaling pathway	0
GO:0036317	tyrosyl-RNA phosphodiesterase activity	0
GO:0060073	micturition	0
GO:0010034	response to acetate	0
GO:0001985	negative regulation of heart rate involved in baroreceptor response to increased systemic arterial blood pressure	0
GO:0001912	positive regulation of leukocyte mediated cytotoxicity	0
GO:1904793	regulation of euchromatin binding	0
GO:1904501	positive regulation of chromatin-mediated maintenance of transcription	0
GO:0061550	cranial ganglion development	0
GO:0061324	canonical Wnt signaling pathway involved in positive regulation of cardiac outflow tract cell proliferation	0
GO:0061198	fungiform papilla formation	0
GO:0060479	lung cell differentiation	0
GO:0048569	post-embryonic animal organ development	0
GO:0007403	glial cell fate determination	0
GO:0001840	neural plate development	0
GO:0051458	corticotropin secretion	0
GO:0046100	hypoxanthine metabolic process	0
GO:0052657	guanine phosphoribosyltransferase activity	0
GO:0002333	transitional one stage B cell differentiation	0
GO:0010578	regulation of adenylate cyclase activity involved in G-protein coupled receptor signaling pathway	0
GO:0061611	mannose to fructose-6-phosphate metabolic process	0
GO:0000032	cell wall mannoprotein biosynthetic process	0
GO:0046272	stilbene catabolic process	0
GO:0071471	cellular response to non-ionic osmotic stress	0
GO:0019970	interleukin-11 binding	0
GO:0098531	transcription factor activity, direct ligand regulated sequence-specific DNA binding	0
GO:0010878	cholesterol storage	0
GO:0004921	interleukin-11 receptor activity	0
GO:0060961	phospholipase D inhibitor activity	0
GO:1903285	positive regulation of hydrogen peroxide catabolic process	0
GO:1903284	positive regulation of glutathione peroxidase activity	0
GO:1902957	negative regulation of mitochondrial electron transport, NADH to ubiquinone	0
GO:0051622	negative regulation of norepinephrine uptake	0
GO:0051585	negative regulation of dopamine uptake involved in synaptic transmission	0
GO:0050812	regulation of acyl-CoA biosynthetic process	0
GO:0032769	negative regulation of monooxygenase activity	0
GO:0014048	regulation of glutamate secretion	0
GO:0010517	regulation of phospholipase activity	0
GO:0006638	neutral lipid metabolic process	0
GO:2000230	negative regulation of pancreatic stellate cell proliferation	0
GO:0060694	regulation of cholesterol transporter activity	0
GO:0045713	low-density lipoprotein particle receptor biosynthetic process	0
GO:0004955	prostaglandin receptor activity	0
GO:1905223	epicardium morphogenesis	0
GO:0043062	extracellular structure organization	0
GO:1905920	positive regulation of CoA-transferase activity	0
GO:0036328	VEGF-C-activated receptor activity	0
GO:0034752	cytosolic aryl hydrocarbon receptor complex	0
GO:2000420	negative regulation of eosinophil extravasation	0
GO:0002507	tolerance induction	0
GO:0045083	negative regulation of interleukin-12 biosynthetic process	0
GO:0018350	protein esterification	0
GO:1902988	neurofibrillary tangle assembly	0
GO:0099077	histone-dependent DNA binding	0
GO:0050543	icosatetraenoic acid binding	0
GO:2001245	regulation of phosphatidylcholine biosynthetic process	0
GO:0072386	plus-end-directed organelle transport along microtubule	0
GO:0090350	negative regulation of cellular organofluorine metabolic process	0
GO:0051100	negative regulation of binding	0
GO:0071449	cellular response to lipid hydroperoxide	0
GO:0048753	pigment granule organization	0
GO:0035403	histone kinase activity (H3-T6 specific)	0
GO:0046671	negative regulation of retinal cell programmed cell death	0
GO:0035408	histone H3-T6 phosphorylation	0
GO:0042610	CD8 receptor binding	0
GO:0051249	regulation of lymphocyte activation	0
GO:0043375	CD8-positive, alpha-beta T cell lineage commitment	0
GO:0032848	negative regulation of cellular pH reduction	0
GO:1905430	cellular response to glycine	0
GO:0050783	cocaine metabolic process	0
GO:0016248	channel inhibitor activity	0
GO:0006582	melanin metabolic process	0
GO:0060010	Sertoli cell fate commitment	0
GO:1905689	positive regulation of diacylglycerol kinase activity	0
GO:0002068	glandular epithelial cell development	0
GO:0010477	response to sulfur dioxide	0
GO:0005020	stem cell factor receptor activity	0
GO:2001239	regulation of extrinsic apoptotic signaling pathway in absence of ligand	0
GO:0002149	hypochlorous acid biosynthetic process	0
GO:1990268	response to gold nanoparticle	0
GO:2000830	positive regulation of parathyroid hormone secretion	0
GO:0009403	toxin biosynthetic process	0
GO:1903465	positive regulation of mitotic cell cycle DNA replication	0
GO:0070640	vitamin D3 metabolic process	0
GO:0009820	alkaloid metabolic process	0
GO:0070430	positive regulation of nucleotide-binding oligomerization domain containing 1 signaling pathway	0
GO:1905062	positive regulation of cardioblast proliferation	0
GO:0071615	oxidative deethylation	0
GO:0018885	carbon tetrachloride metabolic process	0
GO:0018910	benzene metabolic process	0
GO:0042197	halogenated hydrocarbon metabolic process	0
GO:0070091	glucagon secretion	0
GO:0042910	xenobiotic transmembrane transporter activity	0
GO:1904343	positive regulation of colon smooth muscle contraction	0
GO:0120072	positive regulation of pyloric antrum smooth muscle contraction	0
GO:0097326	melanocyte adhesion	0
GO:0001910	regulation of leukocyte mediated cytotoxicity	0
GO:0070662	mast cell proliferation	0
GO:0002371	dendritic cell cytokine production	0
GO:0046390	ribose phosphate biosynthetic process	0
GO:0007344	pronuclear fusion	0
GO:0060769	positive regulation of epithelial cell proliferation involved in prostate gland development	0
GO:0014806	smooth muscle hyperplasia	0
GO:0007497	posterior midgut development	0
GO:0002246	wound healing involved in inflammatory response	0
GO:0100057	regulation of phenotypic switching by transcription from RNA polymerase II promoter	0
GO:1904828	positive regulation of hydrogen sulfide biosynthetic process	0
GO:0002679	respiratory burst involved in defense response	0
GO:0035747	natural killer cell chemotaxis	0
GO:0035732	nitric oxide storage	0
GO:0050922	negative regulation of chemotaxis	0
GO:0035730	S-nitrosoglutathione binding	0
GO:0070947	neutrophil mediated killing of fungus	0
GO:0010727	negative regulation of hydrogen peroxide metabolic process	0
GO:1903209	positive regulation of oxidative stress-induced cell death	0
GO:0050857	positive regulation of antigen receptor-mediated signaling pathway	0
GO:2000473	positive regulation of hematopoietic stem cell migration	0
GO:0004773	steryl-sulfatase activity	0
GO:0005008	hepatocyte growth factor-activated receptor activity	0
GO:1904613	cellular response to 2,3,7,8-tetrachlorodibenzodioxine	0
GO:0050649	testosterone 6-beta-hydroxylase activity	0
GO:0009822	alkaloid catabolic process	0
GO:0002522	leukocyte migration involved in immune response	0
GO:0097655	serpin family protein binding	0
GO:0070974	POU domain binding	0
GO:1904036	negative regulation of epithelial cell apoptotic process	0
GO:0042488	positive regulation of odontogenesis of dentin-containing tooth	0
GO:0014038	regulation of Schwann cell differentiation	0
GO:0060520	activation of prostate induction by androgen receptor signaling pathway	0
GO:0097125	cyclin B1-CDK1 complex	0
GO:0019102	male somatic sex determination	0
GO:1905448	positive regulation of mitochondrial ATP synthesis coupled electron transport	0
GO:0045091	regulation of single stranded viral RNA replication via double stranded DNA intermediate	0
GO:1904722	positive regulation of mRNA endonucleolytic cleavage involved in unfolded protein response	0
GO:1902380	positive regulation of endoribonuclease activity	0
GO:0031249	denatured protein binding	0
GO:1990682	CSF1-CSF1R complex	0
GO:0004051	arachidonate 5-lipoxygenase activity	0
GO:0002540	leukotriene production involved in inflammatory response	0
GO:1990404	protein ADP-ribosylase activity	0
GO:1904762	positive regulation of myofibroblast differentiation	0
GO:1903376	regulation of oxidative stress-induced neuron intrinsic apoptotic signaling pathway	0
GO:0036211	protein modification process	0
GO:0061885	positive regulation of mini excitatory postsynaptic potential	0
GO:0010990	regulation of SMAD protein complex assembly	0
GO:1904141	positive regulation of microglial cell migration	0
GO:1902228	positive regulation of macrophage colony-stimulating factor signaling pathway	0
GO:0060611	mammary gland fat development	0
GO:0010743	regulation of macrophage derived foam cell differentiation	0
GO:0044258	intestinal lipid catabolic process	0
GO:0038186	lithocholic acid receptor activity	0
GO:0061044	negative regulation of vascular wound healing	0
GO:1902206	negative regulation of interleukin-2-mediated signaling pathway	0
GO:1902202	regulation of hepatocyte growth factor receptor signaling pathway	0
GO:0070104	negative regulation of interleukin-6-mediated signaling pathway	0
GO:1904685	positive regulation of metalloendopeptidase activity	0
GO:0047743	chlordecone reductase activity	0
GO:0030029	actin filament-based process	0
GO:1902118	calcidiol binding	0
GO:0010819	regulation of T cell chemotaxis	0
GO:2000739	regulation of mesenchymal stem cell differentiation	0
GO:0004420	hydroxymethylglutaryl-CoA reductase (NADPH) activity	0
GO:2001303	lipoxin A4 biosynthetic process	0
GO:1901074	regulation of engulfment of apoptotic cell	0
GO:0097260	eoxin A4 synthase activity	0
GO:0006743	ubiquinone metabolic process	0
GO:0047977	hepoxilin-epoxide hydrolase activity	0
GO:0042282	hydroxymethylglutaryl-CoA reductase activity	0
GO:0010856	adenylate cyclase activator activity	0
GO:1903572	positive regulation of protein kinase D signaling	0
GO:0003912	DNA nucleotidylexotransferase activity	0
GO:0006304	DNA modification	0
GO:1904880	response to hydrogen sulfide	0
GO:1902215	negative regulation of interleukin-4-mediated signaling pathway	0
GO:1901698	response to nitrogen compound	0
GO:1902233	negative regulation of positive thymic T cell selection	0
GO:0042320	regulation of circadian sleep/wake cycle, REM sleep	0
GO:1900225	regulation of NLRP3 inflammasome complex assembly	0
GO:0030683	evasion or tolerance by virus of host immune response	0
GO:0045994	positive regulation of translational initiation by iron	0
GO:0061048	negative regulation of branching involved in lung morphogenesis	0
GO:0001980	regulation of systemic arterial blood pressure by ischemic conditions	0
GO:0018032	protein amidation	0
GO:0004598	peptidylamidoglycolate lyase activity	0
GO:1904999	positive regulation of leukocyte adhesion to arterial endothelial cell	0
GO:2001306	lipoxin B4 biosynthetic process	0
GO:0051121	hepoxilin metabolic process	0
GO:0014805	smooth muscle adaptation	0
GO:0035505	positive regulation of myosin light chain kinase activity	0
GO:0036332	placental growth factor-activated receptor activity	0
GO:0036327	VEGF-B-activated receptor activity	0
GO:0036326	VEGF-A-activated receptor activity	0
GO:0036323	vascular endothelial growth factor receptor-1 signaling pathway	0
GO:0032428	beta-N-acetylgalactosaminidase activity	0
GO:0030290	sphingolipid activator protein activity	0
GO:1903489	positive regulation of lactation	0
GO:1900100	positive regulation of plasma cell differentiation	0
GO:0060691	epithelial cell maturation involved in salivary gland development	0
GO:0021771	lateral geniculate nucleus development	0
GO:1901331	positive regulation of odontoblast differentiation	0
GO:0004883	glucocorticoid receptor activity	0
GO:0043402	glucocorticoid mediated signaling pathway	0
GO:0019860	uracil metabolic process	0
GO:0046078	dUMP metabolic process	0
GO:0102009	proline dipeptidase activity	0
GO:2001286	regulation of caveolin-mediated endocytosis	0
GO:0031947	negative regulation of glucocorticoid biosynthetic process	0
GO:0045989	positive regulation of striated muscle contraction	0
GO:1903597	negative regulation of gap junction assembly	0
GO:0071838	cell proliferation in bone marrow	0
GO:0060177	regulation of angiotensin metabolic process	0
GO:1903288	positive regulation of potassium ion import	0
GO:0051563	smooth endoplasmic reticulum calcium ion homeostasis	0
GO:0047442	17-alpha-hydroxyprogesterone aldolase activity	0
GO:0043626	PCNA complex	0
GO:0032077	positive regulation of deoxyribonuclease activity	0
GO:0034687	integrin alphaL-beta2 complex	0
GO:0099568	cytoplasmic region	0
GO:0035491	positive regulation of leukotriene production involved in inflammatory response	0
GO:0016046	detection of fungus	0
GO:0032707	negative regulation of interleukin-23 production	0
GO:1902121	lithocholic acid binding	0
GO:0060558	regulation of calcidiol 1-monooxygenase activity	0
GO:0019088	immortalization of host cell by virus	0
GO:0038051	glucocorticoid-activated RNA polymerase II transcription factor binding transcription factor activity	0
GO:0035684	helper T cell extravasation	0
GO:0019341	dibenzo-p-dioxin catabolic process	0
GO:0035605	peptidyl-cysteine S-nitrosylase activity	0
GO:0097238	cellular response to methylglyoxal	0
GO:0043795	glyceraldehyde oxidoreductase activity	0
GO:0032838	plasma membrane bounded cell projection cytoplasm	0
GO:0052501	positive regulation by organism of apoptotic process in other organism involved in symbiotic interaction	0
GO:0006061	sorbitol biosynthetic process	0
GO:0070413	trehalose metabolism in response to stress	0
GO:0036269	swimming behavior	0
GO:0034276	kynurenic acid biosynthetic process	0
GO:0002678	positive regulation of chronic inflammatory response	0
GO:2000775	histone H3-S10 phosphorylation involved in chromosome condensation	0
GO:0046680	response to DDT	0
GO:0006778	porphyrin-containing compound metabolic process	0
GO:0009692	ethylene metabolic process	0
GO:0042321	negative regulation of circadian sleep/wake cycle, sleep	0
GO:0016679	oxidoreductase activity, acting on diphenols and related substances as donors	0
GO:0061081	positive regulation of myeloid leukocyte cytokine production involved in immune response	0
GO:0016711	flavonoid 3'-monooxygenase activity	0
GO:0061078	positive regulation of prostaglandin secretion involved in immune response	0
GO:0015052	beta3-adrenergic receptor activity	0
GO:0002541	activation of plasma proteins involved in acute inflammatory response	0
GO:0070576	vitamin D 24-hydroxylase activity	0
GO:0048290	isotype switching to IgA isotypes	0
GO:0043299	leukocyte degranulation	0
GO:0060459	left lung development	0
GO:0072518	Rho-dependent protein serine/threonine kinase activity	0
GO:0098626	methylseleninic acid reductase activity	0
GO:0033182	regulation of histone ubiquitination	0
GO:0098625	methylselenol reductase activity	0
GO:0006218	uridine catabolic process	0
GO:0001998	angiotensin-mediated vasoconstriction involved in regulation of systemic arterial blood pressure	0
GO:0002363	alpha-beta T cell lineage commitment	0
GO:0051541	elastin metabolic process	0
GO:1903788	positive regulation of glutathione biosynthetic process	0
GO:0046898	response to cycloheximide	0
GO:0061383	trabecula morphogenesis	0
GO:0046223	aflatoxin catabolic process	0
GO:1903673	mitotic cleavage furrow formation	0
GO:1904772	response to tetrachloromethane	0
GO:1904695	positive regulation of vascular smooth muscle contraction	0
GO:0036333	hepatocyte homeostasis	0
GO:0000435	positive regulation of transcription from RNA polymerase II promoter by galactose	0
GO:0001632	leukotriene B4 receptor activity	0
GO:0005527	macrolide binding	0
GO:2000358	positive regulation of kidney smooth muscle cell differentiation	0
GO:2000357	negative regulation of kidney smooth muscle cell differentiation	0
GO:2000063	positive regulation of ureter smooth muscle cell differentiation	0
GO:2000062	negative regulation of ureter smooth muscle cell differentiation	0
GO:0019050	suppression by virus of host apoptotic process	0
GO:1905327	tracheoesophageal septum formation	0
GO:0032473	cytoplasmic side of mitochondrial outer membrane	0
GO:0150033	negative regulation of protein localization to lysosome	0
GO:0071247	cellular response to chromate	0
GO:0047704	bile-salt sulfotransferase activity	0
GO:1901086	benzylpenicillin metabolic process	0
GO:0015723	bilirubin transport	0
GO:0004676	3-phosphoinositide-dependent protein kinase activity	0
GO:0060064	Spemann organizer formation at the anterior end of the primitive streak	0
GO:0015694	mercury ion transport	0
GO:0015127	bilirubin transmembrane transporter activity	0
GO:1905474	canonical Wnt signaling pathway involved in stem cell proliferation	0
GO:1904566	cellular response to 1-oleoyl-sn-glycerol 3-phosphate	0
GO:0072749	cellular response to cytochalasin B	0
GO:0038184	cell surface bile acid receptor signaling pathway	0
GO:0098973	structural constituent of postsynaptic actin cytoskeleton	0
GO:0038182	G-protein coupled bile acid receptor activity	0
GO:0098974	postsynaptic actin cytoskeleton organization	0
GO:0097603	temperature-gated ion channel activity	0
GO:0050960	detection of temperature stimulus involved in thermoception	0
GO:0002790	peptide secretion	0
GO:1905289	regulation of CAMKK-AMPK signaling cascade	0
GO:0031058	positive regulation of histone modification	0
GO:1903125	negative regulation of thioredoxin peroxidase activity by peptidyl-threonine phosphorylation	0
GO:0072366	regulation of cellular ketone metabolic process by positive regulation of transcription from RNA polymerase II promoter	0
GO:0036479	peroxidase inhibitor activity	0
GO:0035564	regulation of kidney size	0
GO:2000755	positive regulation of sphingomyelin catabolic process	0
GO:1900175	regulation of nodal signaling pathway involved in determination of lateral mesoderm left/right asymmetry	0
GO:0060783	mesenchymal smoothened signaling pathway involved in prostate gland development	0
GO:0070926	regulation of ATP:ADP antiporter activity	0
GO:0042497	triacyl lipopeptide binding	0
GO:2001031	positive regulation of cellular glucuronidation	0
GO:0099606	microtubule plus-end directed mitotic chromosome migration	0
GO:0004119	cGMP-inhibited cyclic-nucleotide phosphodiesterase activity	0
GO:0035644	phosphoanandamide dephosphorylation	0
GO:0099607	lateral attachment of mitotic spindle microtubules to kinetochore	0
GO:0004728	signal transducer, downstream of receptor, with protein tyrosine phosphatase activity	0
GO:0035401	histone kinase activity (H3-Y41 specific)	0
GO:1903109	positive regulation of mitochondrial transcription	0
GO:1901563	response to camptothecin	0
GO:0035409	histone H3-Y41 phosphorylation	0
GO:0046318	negative regulation of glucosylceramide biosynthetic process	0
GO:1902728	positive regulation of growth factor dependent skeletal muscle satellite cell proliferation	0
GO:1903054	negative regulation of extracellular matrix organization	0
GO:0070539	linoleic acid binding	0
GO:1902362	melanocyte apoptotic process	0
GO:0086024	adenylate cyclase-activating adrenergic receptor signaling pathway involved in positive regulation of heart rate	0
GO:0006117	acetaldehyde metabolic process	0
GO:0035525	NF-kappaB p50/p65 complex	0
GO:1905205	positive regulation of connective tissue replacement	0
GO:2000570	positive regulation of T-helper 2 cell activation	0
GO:1900163	positive regulation of phospholipid scramblase activity	0
GO:0030546	receptor activator activity	0
GO:0061189	positive regulation of sclerotome development	0
GO:0097343	ripoptosome assembly	0
GO:0004152	dihydroorotate dehydrogenase activity	0
GO:0071839	apoptotic process in bone marrow	0
GO:0060782	regulation of mesenchymal cell proliferation involved in prostate gland development	0
GO:0046456	icosanoid biosynthetic process	0
GO:0060685	regulation of prostatic bud formation	0
GO:0014810	positive regulation of skeletal muscle contraction by regulation of release of sequestered calcium ion	0
GO:0033025	regulation of mast cell apoptotic process	0
GO:0060516	primary prostatic bud elongation	0
GO:0060458	right lung development	0
GO:0060439	trachea morphogenesis	0
GO:0014858	positive regulation of skeletal muscle cell proliferation	0
GO:0009949	polarity specification of anterior/posterior axis	0
GO:0032440	2-alkenal reductase [NAD(P)] activity	0
GO:0043423	3-phosphoinositide-dependent protein kinase binding	0
GO:0032960	regulation of inositol trisphosphate biosynthetic process	0
GO:0030826	regulation of cGMP biosynthetic process	0
GO:0010758	regulation of macrophage chemotaxis	0
GO:0010752	regulation of cGMP-mediated signaling	0
GO:0061663	NEDD8 ligase activity	0
GO:0071301	cellular response to vitamin B1	0
GO:0072363	regulation of glycolytic process by positive regulation of transcription from RNA polymerase II promoter	0
GO:0002374	cytokine secretion involved in immune response	0
GO:1905206	positive regulation of hydrogen peroxide-induced cell death	0
GO:1904404	response to formaldehyde	0
GO:1903576	response to L-arginine	0
GO:0071396	cellular response to lipid	0
GO:0099400	caveola neck	0
GO:0009595	detection of biotic stimulus	0
GO:0043990	histone H2A-S1 phosphorylation	0
GO:1904716	positive regulation of chaperone-mediated autophagy	0
GO:0044819	mitotic G1/S transition checkpoint	0
GO:0005307	choline:sodium symporter activity	0
GO:1990931	RNA N6-methyladenosine dioxygenase activity	0
GO:0070350	regulation of white fat cell proliferation	0
GO:1902220	positive regulation of intrinsic apoptotic signaling pathway in response to osmotic stress	0
GO:0061582	intestinal epithelial cell migration	0
GO:1904784	NLRP1 inflammasome complex assembly	0
GO:0046986	negative regulation of hemoglobin biosynthetic process	0
GO:0097226	sperm mitochondrial sheath	0
GO:0045993	negative regulation of translational initiation by iron	0
GO:0010999	regulation of eIF2 alpha phosphorylation by heme	0
GO:2000826	regulation of heart morphogenesis	0
GO:0072285	mesenchymal to epithelial transition involved in metanephric renal vesicle formation	0
GO:0015662	ATPase activity, coupled to transmembrane movement of ions, phosphorylative mechanism	0
GO:0070661	leukocyte proliferation	0
GO:0070963	positive regulation of neutrophil mediated killing of gram-negative bacterium	0
GO:0060248	detection of cell density by contact stimulus involved in contact inhibition	0
GO:0051799	negative regulation of hair follicle development	0
GO:0021910	smoothened signaling pathway involved in ventral spinal cord patterning	0
GO:0002732	positive regulation of dendritic cell cytokine production	0
GO:0072608	interleukin-10 secretion	0
GO:0032500	muramyl dipeptide binding	0
GO:0019840	isoprenoid binding	0
GO:1904155	DN2 thymocyte differentiation	0
GO:0003013	circulatory system process	0
GO:0042228	interleukin-8 biosynthetic process	0
GO:0015327	cystine:glutamate antiporter activity	0
GO:1904156	DN3 thymocyte differentiation	0
GO:0090648	response to environmental enrichment	0
GO:0001604	urotensin II receptor activity	0
GO:0001923	B-1 B cell differentiation	0
GO:0002731	negative regulation of dendritic cell cytokine production	0
GO:0045221	negative regulation of FasL biosynthetic process	0
GO:0070846	Hsp90 deacetylation	0
GO:0038039	G-protein coupled receptor heterodimeric complex	0
GO:0070845	polyubiquitinated misfolded protein transport	0
GO:0035967	cellular response to topologically incorrect protein	0
GO:0016132	brassinosteroid biosynthetic process	0
GO:0009918	sterol delta7 reductase activity	0
GO:0046521	sphingoid catabolic process	0
GO:0006669	sphinganine-1-phosphate biosynthetic process	0
GO:0034158	toll-like receptor 8 signaling pathway	0
GO:0009346	citrate lyase complex	0
GO:0046645	positive regulation of gamma-delta T cell activation	0
GO:0051463	negative regulation of cortisol secretion	0
GO:0099131	ATP hydrolysis coupled ion transmembrane transport	0
GO:2000753	positive regulation of glucosylceramide catabolic process	0
GO:0043972	histone H3-K23 acetylation	0
GO:0032621	interleukin-18 production	0
GO:0070230	positive regulation of lymphocyte apoptotic process	0
GO:0007371	ventral midline determination	0
GO:0090198	negative regulation of chemokine secretion	0
GO:0044546	NLRP3 inflammasome complex assembly	0
GO:1903141	negative regulation of establishment of endothelial barrier	0
GO:0043132	NAD transport	0
GO:0050701	interleukin-1 secretion	0
GO:0043994	histone acetyltransferase activity (H3-K23 specific)	0
GO:0051709	regulation of killing of cells of other organism	0
GO:2000321	positive regulation of T-helper 17 cell differentiation	0
GO:0006954	inflammatory response	7.11096e-42
GO:0006468	protein phosphorylation	6.04316e-39
GO:0001666	response to hypoxia	3.16332e-31
GO:0005524	ATP binding	1.10235e-30
GO:0019221	cytokine-mediated signaling pathway	1.74264e-28
GO:0043066	negative regulation of apoptotic process	1.74663e-27
GO:0070374	positive regulation of ERK1 and ERK2 cascade	9.13121e-26
GO:0007204	positive regulation of cytosolic calcium ion concentration	5.32713e-24
GO:0001934	positive regulation of protein phosphorylation	6.98819e-23
GO:0004672	protein kinase activity	2.80757e-22
GO:0010628	positive regulation of gene expression	4.76375e-22
GO:0032496	response to lipopolysaccharide	5.80145e-21
GO:0000187	activation of MAPK activity	6.58068e-21
GO:0008284	positive regulation of cell proliferation	7.76038e-21
GO:0019899	enzyme binding	1.75277e-20
GO:0006935	chemotaxis	1.93202e-20
GO:0005887	integral component of plasma membrane	2.7283e-20
GO:0007165	signal transduction	4.22371e-20
GO:0008144	drug binding	1.44758e-19
GO:0007568	aging	3.42302e-19
GO:0051092	positive regulation of NF-kappaB transcription factor activity	3.57982e-19
GO:0019901	protein kinase binding	1.21203e-18
GO:0018105	peptidyl-serine phosphorylation	1.38362e-18
GO:0030168	platelet activation	4.41097e-18
GO:0071222	cellular response to lipopolysaccharide	5.00919e-18
GO:0031663	lipopolysaccharide-mediated signaling pathway	9.00647e-18
GO:0030335	positive regulation of cell migration	1.05109e-17
GO:0038083	peptidyl-tyrosine autophosphorylation	2.25821e-17
GO:0046777	protein autophosphorylation	3.07654e-17
GO:0045121	membrane raft	3.43454e-17
GO:0016301	kinase activity	1.11341e-16
GO:0043312	neutrophil degranulation	2.15388e-16
GO:0043406	positive regulation of MAP kinase activity	5.66259e-16
GO:0007186	G-protein coupled receptor signaling pathway	6.30635e-16
GO:0071260	cellular response to mechanical stimulus	1.54165e-15
GO:1901687	glutathione derivative biosynthetic process	1.87979e-15
GO:0020037	heme binding	4.85985e-15
GO:0045471	response to ethanol	1.07988e-14
GO:0043560	insulin receptor substrate binding	1.88234e-14
GO:0008285	negative regulation of cell proliferation	2.25975e-14
GO:0032355	response to estradiol	3.58114e-14
GO:0042493	response to drug	5.70119e-14
GO:0043524	negative regulation of neuron apoptotic process	7.06122e-14
GO:0005901	caveola	7.73748e-14
GO:0000165	MAPK cascade	1.05275e-13
GO:0042127	regulation of cell proliferation	1.16825e-13
GO:0004879	nuclear receptor activity	1.31211e-13
GO:0038095	Fc-epsilon receptor signaling pathway	1.36148e-13
GO:0003707	steroid hormone receptor activity	1.46066e-13
GO:0051897	positive regulation of protein kinase B signaling	1.57857e-13
GO:0050729	positive regulation of inflammatory response	4.45085e-13
GO:0043410	positive regulation of MAPK cascade	4.90866e-13
GO:0045766	positive regulation of angiogenesis	5.78941e-13
GO:0043065	positive regulation of apoptotic process	6.56552e-13
GO:0016020	membrane	7.11748e-13
GO:0007200	phospholipase C-activating G-protein coupled receptor signaling pathway	8.26433e-13
GO:0043123	positive regulation of I-kappaB kinase/NF-kappaB signaling	8.84888e-13
GO:0042803	protein homodimerization activity	9.98785e-13
GO:0048010	vascular endothelial growth factor receptor signaling pathway	9.99276e-13
GO:0055114	oxidation-reduction process	1.10842e-12
GO:0048661	positive regulation of smooth muscle cell proliferation	1.20543e-12
GO:0018108	peptidyl-tyrosine phosphorylation	1.39306e-12
GO:0006805	xenobiotic metabolic process	1.98591e-12
GO:0045429	positive regulation of nitric oxide biosynthetic process	2.71371e-12
GO:0050900	leukocyte migration	3.64222e-12
GO:0008202	steroid metabolic process	4.20464e-12
GO:0071456	cellular response to hypoxia	5.29623e-12
GO:0009986	cell surface	5.76889e-12
GO:0048471	perinuclear region of cytoplasm	6.45774e-12
GO:0008270	zinc ion binding	7.93776e-12
GO:0048143	astrocyte activation	8.29065e-12
GO:0022617	extracellular matrix disassembly	9.21365e-12
GO:0043235	receptor complex	1.4218e-11
GO:0006915	apoptotic process	1.61662e-11
GO:0033138	positive regulation of peptidyl-serine phosphorylation	1.8589e-11
GO:0051770	positive regulation of nitric-oxide synthase biosynthetic process	2.03989e-11
GO:0070301	cellular response to hydrogen peroxide	2.18451e-11
GO:0050852	T cell receptor signaling pathway	3.25857e-11
GO:0002223	stimulatory C-type lectin receptor signaling pathway	3.43171e-11
GO:0048013	ephrin receptor signaling pathway	4.27425e-11
GO:0045907	positive regulation of vasoconstriction	4.52532e-11
GO:0030574	collagen catabolic process	5.11059e-11
GO:0051090	regulation of DNA binding transcription factor activity	8.27537e-11
GO:0019903	protein phosphatase binding	8.43025e-11
GO:0032869	cellular response to insulin stimulus	8.9183e-11
GO:0001525	angiogenesis	9.70909e-11
GO:0004950	chemokine receptor activity	1.2255e-10
GO:0002407	dendritic cell chemotaxis	1.2255e-10
GO:0032991	protein-containing complex	1.24621e-10
GO:0007411	axon guidance	1.36732e-10
GO:0043278	response to morphine	1.39023e-10
GO:0007173	epidermal growth factor receptor signaling pathway	1.51641e-10
GO:0031234	extrinsic component of cytoplasmic side of plasma membrane	1.7146e-10
GO:0097421	liver regeneration	1.72961e-10
GO:0009897	external side of plasma membrane	2.13406e-10
GO:0051000	positive regulation of nitric-oxide synthase activity	2.24293e-10
GO:0035556	intracellular signal transduction	2.37106e-10
GO:0046483	heterocycle metabolic process	2.57282e-10
GO:0034614	cellular response to reactive oxygen species	2.61076e-10
GO:0060324	face development	2.63234e-10
GO:1901224	positive regulation of NIK/NF-kappaB signaling	3.13624e-10
GO:0046982	protein heterodimerization activity	3.72196e-10
GO:1904707	positive regulation of vascular smooth muscle cell proliferation	3.98254e-10
GO:0071356	cellular response to tumor necrosis factor	4.03164e-10
GO:0004715	non-membrane spanning protein tyrosine kinase activity	4.06752e-10
GO:0043401	steroid hormone mediated signaling pathway	4.21528e-10
GO:0006693	prostaglandin metabolic process	4.21528e-10
GO:0046934	phosphatidylinositol-4,5-bisphosphate 3-kinase activity	5.17945e-10
GO:0030307	positive regulation of cell growth	5.17945e-10
GO:0048015	phosphatidylinositol-mediated signaling	5.68231e-10
GO:0004714	transmembrane receptor protein tyrosine kinase activity	5.74397e-10
GO:0005737	cytoplasm	5.818e-10
GO:0018107	peptidyl-threonine phosphorylation	6.38632e-10
GO:0006508	proteolysis	7.46988e-10
GO:0035094	response to nicotine	8.22131e-10
GO:0043536	positive regulation of blood vessel endothelial cell migration	8.61454e-10
GO:0043025	neuronal cell body	8.81715e-10
GO:0032760	positive regulation of tumor necrosis factor production	9.88062e-10
GO:0010243	response to organonitrogen compound	1.00386e-09
GO:0032930	positive regulation of superoxide anion generation	1.00386e-09
GO:0001774	microglial cell activation	1.00386e-09
GO:0097755	positive regulation of blood vessel diameter	1.0139e-09
GO:0004697	protein kinase C activity	1.0139e-09
GO:0032722	positive regulation of chemokine production	1.0139e-09
GO:0032041	NAD-dependent histone deacetylase activity (H3-K14 specific)	1.16066e-09
GO:0042752	regulation of circadian rhythm	1.16459e-09
GO:0070098	chemokine-mediated signaling pathway	1.17104e-09
GO:0005506	iron ion binding	1.25376e-09
GO:0006367	transcription initiation from RNA polymerase II promoter	1.43452e-09
GO:0045944	positive regulation of transcription by RNA polymerase II	1.50845e-09
GO:0009612	response to mechanical stimulus	1.67533e-09
GO:0007166	cell surface receptor signaling pathway	1.74823e-09
GO:0010629	negative regulation of gene expression	1.76099e-09
GO:0051403	stress-activated MAPK cascade	1.8256e-09
GO:0060020	Bergmann glial cell differentiation	1.89747e-09
GO:0008217	regulation of blood pressure	1.92527e-09
GO:0000186	activation of MAPKK activity	2.10126e-09
GO:0045740	positive regulation of DNA replication	2.10126e-09
GO:0007169	transmembrane receptor protein tyrosine kinase signaling pathway	2.54499e-09
GO:2001240	negative regulation of extrinsic apoptotic signaling pathway in absence of ligand	2.90505e-09
GO:0097110	scaffold protein binding	3.0402e-09
GO:0046330	positive regulation of JNK cascade	3.0402e-09
GO:0007252	I-kappaB phosphorylation	3.29639e-09
GO:0031000	response to caffeine	3.29639e-09
GO:0007565	female pregnancy	3.68995e-09
GO:0014068	positive regulation of phosphatidylinositol 3-kinase signaling	3.79113e-09
GO:0014065	phosphatidylinositol 3-kinase signaling	4.19324e-09
GO:0042220	response to cocaine	4.48063e-09
GO:0032757	positive regulation of interleukin-8 production	4.48063e-09
GO:0008283	cell proliferation	5.35406e-09
GO:0071276	cellular response to cadmium ion	5.99738e-09
GO:0007254	JNK cascade	6.3532e-09
GO:0005496	steroid binding	6.83798e-09
GO:0016098	monoterpenoid metabolic process	7.6646e-09
GO:0006919	activation of cysteine-type endopeptidase activity involved in apoptotic process	7.7624e-09
GO:0004175	endopeptidase activity	7.7624e-09
GO:1903140	regulation of establishment of endothelial barrier	8.04521e-09
GO:0010863	positive regulation of phospholipase C activity	8.04521e-09
GO:0050927	positive regulation of positive chemotaxis	8.16421e-09
GO:0048146	positive regulation of fibroblast proliferation	8.18955e-09
GO:0038096	Fc-gamma receptor signaling pathway involved in phagocytosis	8.26047e-09
GO:0038128	ERBB2 signaling pathway	8.39007e-09
GO:0006939	smooth muscle contraction	8.45029e-09
GO:0043542	endothelial cell migration	1.01469e-08
GO:0051384	response to glucocorticoid	1.05225e-08
GO:0019233	sensory perception of pain	1.05225e-08
GO:0016032	viral process	1.34172e-08
GO:0045893	positive regulation of transcription, DNA-templated	1.37958e-08
GO:1904813	ficolin-1-rich granule lumen	1.39424e-08
GO:0016323	basolateral plasma membrane	1.42933e-08
GO:0048870	cell motility	1.4544e-08
GO:0050482	arachidonic acid secretion	1.4544e-08
GO:0050715	positive regulation of cytokine secretion	1.4544e-08
GO:0004364	glutathione transferase activity	1.76251e-08
GO:0016493	C-C chemokine receptor activity	1.813e-08
GO:0070498	interleukin-1-mediated signaling pathway	2.03963e-08
GO:0051287	NAD binding	2.2012e-08
GO:0001975	response to amphetamine	2.28214e-08
GO:0043117	positive regulation of vascular permeability	2.53608e-08
GO:0050796	regulation of insulin secretion	2.68362e-08
GO:0070932	histone H3 deacetylation	2.6937e-08
GO:0006874	cellular calcium ion homeostasis	2.69919e-08
GO:0043552	positive regulation of phosphatidylinositol 3-kinase activity	3.06845e-08
GO:0030522	intracellular receptor signaling pathway	3.99413e-08
GO:0048538	thymus development	3.99413e-08
GO:0002224	toll-like receptor signaling pathway	4.00797e-08
GO:0019722	calcium-mediated signaling	4.30533e-08
GO:0032922	circadian regulation of gene expression	4.30533e-08
GO:0045987	positive regulation of smooth muscle contraction	4.52929e-08
GO:0000307	cyclin-dependent protein kinase holoenzyme complex	4.52929e-08
GO:0048511	rhythmic process	5.12631e-08
GO:2000145	regulation of cell motility	5.21661e-08
GO:0045931	positive regulation of mitotic cell cycle	5.21661e-08
GO:0045776	negative regulation of blood pressure	5.21661e-08
GO:0008134	transcription factor binding	5.53192e-08
GO:0004602	glutathione peroxidase activity	5.98397e-08
GO:0098869	cellular oxidant detoxification	6.13589e-08
GO:0016712	oxidoreductase activity, acting on paired donors, with incorporation or reduction of molecular oxygen, reduced flavin or flavoprotein as one donor, and incorporation of one atom of oxygen	6.61787e-08
GO:0030425	dendrite	8.51564e-08
GO:0005768	endosome	9.35538e-08
GO:0007623	circadian rhythm	1.04272e-07
GO:0004712	protein serine/threonine/tyrosine kinase activity	1.11554e-07
GO:0010575	positive regulation of vascular endothelial growth factor production	1.11554e-07
GO:0032755	positive regulation of interleukin-6 production	1.18377e-07
GO:0033189	response to vitamin A	1.29643e-07
GO:0031641	regulation of myelination	1.29643e-07
GO:0006968	cellular defense response	1.30245e-07
GO:0030324	lung development	1.49058e-07
GO:0071345	cellular response to cytokine stimulus	1.5182e-07
GO:0071498	cellular response to fluid shear stress	1.5182e-07
GO:0043295	glutathione binding	1.5182e-07
GO:0003376	sphingosine-1-phosphate signaling pathway	1.5182e-07
GO:0046854	phosphatidylinositol phosphorylation	1.56696e-07
GO:0031295	T cell costimulation	1.5764e-07
GO:0097192	extrinsic apoptotic signaling pathway in absence of ligand	1.5764e-07
GO:0007249	I-kappaB kinase/NF-kappaB signaling	1.8508e-07
GO:0038036	sphingosine-1-phosphate receptor activity	1.86378e-07
GO:0033129	positive regulation of histone phosphorylation	1.86378e-07
GO:0045416	positive regulation of interleukin-8 biosynthetic process	1.86378e-07
GO:0071316	cellular response to nicotine	1.86378e-07
GO:0071407	cellular response to organic cyclic compound	1.92684e-07
GO:0071902	positive regulation of protein serine/threonine kinase activity	1.92684e-07
GO:0034097	response to cytokine	1.92684e-07
GO:0019825	oxygen binding	1.987e-07
GO:0043491	protein kinase B signaling	1.987e-07
GO:0006816	calcium ion transport	2.07709e-07
GO:0046677	response to antibiotic	2.18728e-07
GO:1904646	cellular response to amyloid-beta	2.18728e-07
GO:1901216	positive regulation of neuron death	2.18728e-07
GO:0097718	disordered domain specific binding	2.18728e-07
GO:0071380	cellular response to prostaglandin E stimulus	2.19613e-07
GO:0030225	macrophage differentiation	2.19613e-07
GO:0031622	positive regulation of fever generation	2.21393e-07
GO:0001875	lipopolysaccharide receptor activity	2.21393e-07
GO:2001301	lipoxin biosynthetic process	2.21393e-07
GO:0003708	retinoic acid receptor activity	2.21393e-07
GO:0005497	androgen binding	2.21393e-07
GO:0022614	membrane to membrane docking	2.21393e-07
GO:0051209	release of sequestered calcium ion into cytosol	2.41517e-07
GO:0060326	cell chemotaxis	2.41919e-07
GO:0001938	positive regulation of endothelial cell proliferation	2.42408e-07
GO:0045177	apical part of cell	2.56724e-07
GO:0031293	membrane protein intracellular domain proteolysis	2.62746e-07
GO:0007202	activation of phospholipase C activity	2.62746e-07
GO:0006979	response to oxidative stress	2.65356e-07
GO:0010248	establishment or maintenance of transmembrane electrochemical gradient	3.06253e-07
GO:0042738	exogenous drug catabolic process	3.06253e-07
GO:0048714	positive regulation of oligodendrocyte differentiation	3.60417e-07
GO:0001965	G-protein alpha-subunit binding	3.60417e-07
GO:0045821	positive regulation of glycolytic process	3.60417e-07
GO:0002028	regulation of sodium ion transport	3.60417e-07
GO:0007265	Ras protein signal transduction	3.66831e-07
GO:0009636	response to toxic substance	3.66831e-07
GO:0042531	positive regulation of tyrosine phosphorylation of STAT protein	3.66831e-07
GO:0007596	blood coagulation	3.765e-07
GO:0006749	glutathione metabolic process	3.79339e-07
GO:0051496	positive regulation of stress fiber assembly	3.79339e-07
GO:0019904	protein domain specific binding	3.87387e-07
GO:0046627	negative regulation of insulin receptor signaling pathway	4.05474e-07
GO:0032091	negative regulation of protein binding	4.36411e-07
GO:0042593	glucose homeostasis	5.12573e-07
GO:0043068	positive regulation of programmed cell death	5.15591e-07
GO:0004716	signal transducer, downstream of receptor, with protein tyrosine kinase activity	5.15591e-07
GO:1990000	amyloid fibril formation	5.15591e-07
GO:0005102	signaling receptor binding	5.23886e-07
GO:0042802	identical protein binding	5.36467e-07
GO:0060612	adipose tissue development	5.54266e-07
GO:0019370	leukotriene biosynthetic process	5.81038e-07
GO:0008630	intrinsic apoptotic signaling pathway in response to DNA damage	7.14672e-07
GO:0005925	focal adhesion	7.53493e-07
GO:0090050	positive regulation of cell migration involved in sprouting angiogenesis	8.96182e-07
GO:0009898	cytoplasmic side of plasma membrane	9.09733e-07
GO:0009055	electron transfer activity	1.01532e-06
GO:0051492	regulation of stress fiber assembly	1.05127e-06
GO:0006809	nitric oxide biosynthetic process	1.05127e-06
GO:0009314	response to radiation	1.10536e-06
GO:0031226	intrinsic component of plasma membrane	1.10536e-06
GO:0048873	homeostasis of number of cells within a tissue	1.10536e-06
GO:0031623	receptor internalization	1.14359e-06
GO:0043525	positive regulation of neuron apoptotic process	1.14359e-06
GO:0036021	endolysosome lumen	1.21829e-06
GO:0030235	nitric-oxide synthase regulator activity	1.21829e-06
GO:0007507	heart development	1.21829e-06
GO:0035005	1-phosphatidylinositol-4-phosphate 3-kinase activity	1.21829e-06
GO:0060440	trachea formation	1.21829e-06
GO:0035004	phosphatidylinositol 3-kinase activity	1.21829e-06
GO:1990535	neuron projection maintenance	1.21829e-06
GO:0042826	histone deacetylase binding	1.21829e-06
GO:0060789	hair follicle placode formation	1.21829e-06
GO:0030424	axon	1.23295e-06
GO:0017144	drug metabolic process	1.25721e-06
GO:0004674	protein serine/threonine kinase activity	1.3481e-06
GO:0060079	excitatory postsynaptic potential	1.37213e-06
GO:0005088	Ras guanyl-nucleotide exchange factor activity	1.40697e-06
GO:0035578	azurophil granule lumen	1.49906e-06
GO:0010800	positive regulation of peptidyl-threonine phosphorylation	1.50358e-06
GO:0035690	cellular response to drug	1.60726e-06
GO:0016477	cell migration	1.75586e-06
GO:0005942	phosphatidylinositol 3-kinase complex	1.75617e-06
GO:0046688	response to copper ion	1.75617e-06
GO:0004708	MAP kinase kinase activity	1.75617e-06
GO:0048384	retinoic acid receptor signaling pathway	1.75617e-06
GO:0006691	leukotriene metabolic process	1.75617e-06
GO:0032270	positive regulation of cellular protein metabolic process	1.75617e-06
GO:0035994	response to muscle stretch	1.75617e-06
GO:0045087	innate immune response	1.78412e-06
GO:0042060	wound healing	1.84912e-06
GO:0043548	phosphatidylinositol 3-kinase binding	1.95244e-06
GO:0045453	bone resorption	1.95244e-06
GO:0042311	vasodilation	1.95244e-06
GO:0043200	response to amino acid	2.02514e-06
GO:0050728	negative regulation of inflammatory response	2.14141e-06
GO:0031090	organelle membrane	2.14141e-06
GO:0042542	response to hydrogen peroxide	2.16089e-06
GO:0016303	1-phosphatidylinositol-3-kinase activity	2.16089e-06
GO:0036092	phosphatidylinositol-3-phosphate biosynthetic process	2.16089e-06
GO:0006006	glucose metabolic process	2.30913e-06
GO:0070989	oxidative demethylation	2.5212e-06
GO:0030278	regulation of ossification	2.5212e-06
GO:0010507	negative regulation of autophagy	2.6474e-06
GO:0032570	response to progesterone	2.6474e-06
GO:0003007	heart morphogenesis	2.70608e-06
GO:0007584	response to nutrient	2.76412e-06
GO:0070423	nucleotide-binding oligomerization domain containing signaling pathway	2.79781e-06
GO:1900182	positive regulation of protein localization to nucleus	2.79781e-06
GO:0042730	fibrinolysis	2.79781e-06
GO:0000122	negative regulation of transcription by RNA polymerase II	3.19803e-06
GO:0032024	positive regulation of insulin secretion	3.3518e-06
GO:0046326	positive regulation of glucose import	3.5861e-06
GO:2000352	negative regulation of endothelial cell apoptotic process	3.5861e-06
GO:0043627	response to estrogen	3.93048e-06
GO:0016494	C-X-C chemokine receptor activity	3.93048e-06
GO:0034351	negative regulation of glial cell apoptotic process	3.93048e-06
GO:0002674	negative regulation of acute inflammatory response	3.93048e-06
GO:0035509	negative regulation of myosin-light-chain-phosphatase activity	3.93048e-06
GO:2000641	regulation of early endosome to late endosome transport	3.93048e-06
GO:0042737	drug catabolic process	3.93048e-06
GO:0005158	insulin receptor binding	3.94486e-06
GO:0048754	branching morphogenesis of an epithelial tube	3.94486e-06
GO:0031100	animal organ regeneration	4.19014e-06
GO:0050731	positive regulation of peptidyl-tyrosine phosphorylation	4.32359e-06
GO:0010744	positive regulation of macrophage derived foam cell differentiation	4.43305e-06
GO:0042098	T cell proliferation	4.43305e-06
GO:0050727	regulation of inflammatory response	4.62278e-06
GO:0007616	long-term memory	4.6598e-06
GO:0051603	proteolysis involved in cellular protein catabolic process	4.6598e-06
GO:0016572	histone phosphorylation	4.74348e-06
GO:0033160	positive regulation of protein import into nucleus, translocation	4.74348e-06
GO:0070106	interleukin-27-mediated signaling pathway	4.74348e-06
GO:1905564	positive regulation of vascular endothelial cell proliferation	4.74348e-06
GO:0034599	cellular response to oxidative stress	4.77119e-06
GO:0007194	negative regulation of adenylate cyclase activity	5.46446e-06
GO:0002020	protease binding	5.90488e-06
GO:0070851	growth factor receptor binding	6.11837e-06
GO:0035173	histone kinase activity	6.11837e-06
GO:0051022	Rho GDP-dissociation inhibitor binding	6.11837e-06
GO:0021938	smoothened signaling pathway involved in regulation of cerebellar granule cell precursor cell proliferation	6.11837e-06
GO:0097472	cyclin-dependent protein kinase activity	6.11837e-06
GO:0014042	positive regulation of neuron maturation	6.11837e-06
GO:0045356	positive regulation of interferon-alpha biosynthetic process	6.11837e-06
GO:0032732	positive regulation of interleukin-1 production	6.11837e-06
GO:0070458	cellular detoxification of nitrogen compound	6.11837e-06
GO:0090170	regulation of Golgi inheritance	6.11837e-06
GO:0032640	tumor necrosis factor production	6.11837e-06
GO:0034617	tetrahydrobiopterin binding	6.11837e-06
GO:0030260	entry into host cell	6.11837e-06
GO:0004974	leukotriene receptor activity	6.11837e-06
GO:0045759	negative regulation of action potential	6.11837e-06
GO:0004699	calcium-independent protein kinase C activity	6.11837e-06
GO:1990911	response to psychosocial stress	6.11837e-06
GO:1903238	positive regulation of leukocyte tethering or rolling	6.11837e-06
GO:0016485	protein processing	6.30157e-06
GO:0009611	response to wounding	6.30157e-06
GO:0005764	lysosome	6.48473e-06
GO:0090026	positive regulation of monocyte chemotaxis	6.57082e-06
GO:0043393	regulation of protein binding	6.57082e-06
GO:0045777	positive regulation of blood pressure	6.57082e-06
GO:2000249	regulation of actin cytoskeleton reorganization	6.57082e-06
GO:0060397	JAK-STAT cascade involved in growth hormone signaling pathway	6.57082e-06
GO:0016310	phosphorylation	6.73728e-06
GO:0042755	eating behavior	7.32311e-06
GO:0003682	chromatin binding	7.35163e-06
GO:0035924	cellular response to vascular endothelial growth factor stimulus	7.60204e-06
GO:0014070	response to organic cyclic compound	7.80904e-06
GO:0016242	negative regulation of macroautophagy	8.23605e-06
GO:0019371	cyclooxygenase pathway	8.23605e-06
GO:0035815	positive regulation of renal sodium excretion	8.23605e-06
GO:0032230	positive regulation of synaptic transmission, GABAergic	8.23605e-06
GO:0060396	growth hormone receptor signaling pathway	9.59701e-06
GO:0070474	positive regulation of uterine smooth muscle contraction	9.59701e-06
GO:0045359	positive regulation of interferon-beta biosynthetic process	9.59701e-06
GO:0010870	positive regulation of receptor biosynthetic process	9.59701e-06
GO:0043030	regulation of macrophage activation	9.59701e-06
GO:0071550	death-inducing signaling complex assembly	9.59701e-06
GO:0010888	negative regulation of lipid storage	9.59701e-06
GO:0032148	activation of protein kinase B activity	9.60409e-06
GO:0002052	positive regulation of neuroblast proliferation	9.60409e-06
GO:2001243	negative regulation of intrinsic apoptotic signaling pathway	9.60409e-06
GO:0010288	response to lead ion	9.60409e-06
GO:0010039	response to iron ion	9.60409e-06
GO:0007190	activation of adenylate cyclase activity	9.60409e-06
GO:0042307	positive regulation of protein import into nucleus	9.60409e-06
GO:2000379	positive regulation of reactive oxygen species metabolic process	9.73724e-06
GO:0007159	leukocyte cell-cell adhesion	9.73724e-06
GO:0043005	neuron projection	1.11209e-05
GO:0050679	positive regulation of epithelial cell proliferation	1.13759e-05
GO:0051592	response to calcium ion	1.13759e-05
GO:0008542	visual learning	1.15534e-05
GO:0001889	liver development	1.1563e-05
GO:0010634	positive regulation of epithelial cell migration	1.20928e-05
GO:0071944	cell periphery	1.20928e-05
GO:0050718	positive regulation of interleukin-1 beta secretion	1.29471e-05
GO:0051721	protein phosphatase 2A binding	1.29471e-05
GO:0046875	ephrin receptor binding	1.29471e-05
GO:1903351	cellular response to dopamine	1.36058e-05
GO:0030007	cellular potassium ion homeostasis	1.36058e-05
GO:0071872	cellular response to epinephrine stimulus	1.36058e-05
GO:0032495	response to muramyl dipeptide	1.36058e-05
GO:0035902	response to immobilization stress	1.37635e-05
GO:0001659	temperature homeostasis	1.37635e-05
GO:0043197	dendritic spine	1.38265e-05
GO:0097191	extrinsic apoptotic signaling pathway	1.39138e-05
GO:0051091	positive regulation of DNA binding transcription factor activity	1.47091e-05
GO:0007193	adenylate cyclase-inhibiting G-protein coupled receptor signaling pathway	1.57838e-05
GO:0032956	regulation of actin cytoskeleton organization	1.68588e-05
GO:0070555	response to interleukin-1	1.6967e-05
GO:0045727	positive regulation of translation	1.85778e-05
GO:0007611	learning or memory	1.85778e-05
GO:0098794	postsynapse	1.88188e-05
GO:0032526	response to retinoic acid	1.88188e-05
GO:0042629	mast cell granule	1.93695e-05
GO:0001223	transcription coactivator binding	1.93695e-05
GO:0019372	lipoxygenase pathway	1.93695e-05
GO:0010971	positive regulation of G2/M transition of mitotic cell cycle	1.93695e-05
GO:0051146	striated muscle cell differentiation	2.00197e-05
GO:0071312	cellular response to alkaloid	2.00197e-05
GO:0042178	xenobiotic catabolic process	2.00197e-05
GO:0007217	tachykinin receptor signaling pathway	2.00197e-05
GO:0005641	nuclear envelope lumen	2.00197e-05
GO:0051901	positive regulation of mitochondrial depolarization	2.00197e-05
GO:0002523	leukocyte migration involved in inflammatory response	2.00197e-05
GO:0032872	regulation of stress-activated MAPK cascade	2.00197e-05
GO:0042908	xenobiotic transport	2.00197e-05
GO:0048643	positive regulation of skeletal muscle tissue development	2.00197e-05
GO:0005615	extracellular space	2.08677e-05
GO:0042573	retinoic acid metabolic process	2.14263e-05
GO:0008631	intrinsic apoptotic signaling pathway in response to oxidative stress	2.14263e-05
GO:0043274	phospholipase binding	2.14263e-05
GO:0071549	cellular response to dexamethasone stimulus	2.17221e-05
GO:0051281	positive regulation of release of sequestered calcium ion into cytosol	2.17221e-05
GO:0030155	regulation of cell adhesion	2.29659e-05
GO:0030667	secretory granule membrane	2.3248e-05
GO:0030593	neutrophil chemotaxis	2.50557e-05
GO:0005911	cell-cell junction	2.58336e-05
GO:0060045	positive regulation of cardiac muscle cell proliferation	2.6514e-05
GO:0050999	regulation of nitric-oxide synthase activity	2.6514e-05
GO:0071224	cellular response to peptidoglycan	2.68113e-05
GO:0006706	steroid catabolic process	2.68113e-05
GO:0033256	I-kappaB/NF-kappaB complex	2.68113e-05
GO:0071376	cellular response to corticotropin-releasing hormone stimulus	2.68113e-05
GO:0007258	JUN phosphorylation	2.68113e-05
GO:0101020	estrogen 16-alpha-hydroxylase activity	2.68113e-05
GO:0055012	ventricular cardiac muscle cell differentiation	2.68113e-05
GO:0032269	negative regulation of cellular protein metabolic process	2.68113e-05
GO:0010716	negative regulation of extracellular matrix disassembly	2.68113e-05
GO:0032611	interleukin-1 beta production	2.68113e-05
GO:0071502	cellular response to temperature stimulus	2.68113e-05
GO:0002318	myeloid progenitor cell differentiation	2.68113e-05
GO:0060850	regulation of transcription involved in cell fate commitment	2.68113e-05
GO:0006089	lactate metabolic process	2.68113e-05
GO:0003417	growth plate cartilage development	2.68113e-05
GO:0007635	chemosensory behavior	2.68113e-05
GO:0001660	fever generation	2.68113e-05
GO:0018916	nitrobenzene metabolic process	2.68113e-05
GO:1903278	positive regulation of sodium ion export across plasma membrane	2.68113e-05
GO:0002551	mast cell chemotaxis	2.68113e-05
GO:0010656	negative regulation of muscle cell apoptotic process	2.68113e-05
GO:0015721	bile acid and bile salt transport	2.7317e-05
GO:0001974	blood vessel remodeling	2.7317e-05
GO:0030163	protein catabolic process	2.7317e-05
GO:0051059	NF-kappaB binding	2.7317e-05
GO:0030217	T cell differentiation	2.7317e-05
GO:0097194	execution phase of apoptosis	2.75093e-05
GO:0030890	positive regulation of B cell proliferation	2.75093e-05
GO:0001784	phosphotyrosine residue binding	2.75093e-05
GO:0009408	response to heat	2.77137e-05
GO:0005739	mitochondrion	2.88438e-05
GO:0032436	positive regulation of proteasomal ubiquitin-dependent protein catabolic process	2.97414e-05
GO:0050730	regulation of peptidyl-tyrosine phosphorylation	3.19334e-05
GO:0060292	long term synaptic depression	3.19334e-05
GO:0036149	phosphatidylinositol acyl-chain remodeling	3.19334e-05
GO:0001935	endothelial cell proliferation	3.19334e-05
GO:0048265	response to pain	3.19334e-05
GO:0061028	establishment of endothelial barrier	3.19334e-05
GO:0048167	regulation of synaptic plasticity	3.35167e-05
GO:0001618	virus receptor activity	3.38293e-05
GO:0050661	NADP binding	3.45512e-05
GO:0042177	negative regulation of protein catabolic process	3.45512e-05
GO:1901796	regulation of signal transduction by p53 class mediator	3.48135e-05
GO:0006855	drug transmembrane transport	3.483e-05
GO:0001816	cytokine production	3.483e-05
GO:0010613	positive regulation of cardiac muscle hypertrophy	3.483e-05
GO:0070102	interleukin-6-mediated signaling pathway	3.483e-05
GO:0000082	G1/S transition of mitotic cell cycle	3.4865e-05
GO:0051918	negative regulation of fibrinolysis	3.64213e-05
GO:0046626	regulation of insulin receptor signaling pathway	3.64213e-05
GO:0045637	regulation of myeloid cell differentiation	3.64213e-05
GO:0002446	neutrophil mediated immunity	3.64213e-05
GO:0050966	detection of mechanical stimulus involved in sensory perception of pain	3.64213e-05
GO:0043267	negative regulation of potassium ion transport	3.64213e-05
GO:0031702	type 1 angiotensin receptor binding	3.64213e-05
GO:0051186	cofactor metabolic process	3.64213e-05
GO:0086009	membrane repolarization	3.64213e-05
GO:0010666	positive regulation of cardiac muscle cell apoptotic process	3.64213e-05
GO:0043276	anoikis	3.64213e-05
GO:0001973	adenosine receptor signaling pathway	3.64213e-05
GO:0030855	epithelial cell differentiation	3.74357e-05
GO:0097190	apoptotic signaling pathway	3.79014e-05
GO:0071230	cellular response to amino acid stimulus	3.80726e-05
GO:1904724	tertiary granule lumen	3.80726e-05
GO:0042110	T cell activation	4.00004e-05
GO:0019838	growth factor binding	4.29866e-05
GO:1903779	regulation of cardiac conduction	4.49006e-05
GO:0001570	vasculogenesis	4.49006e-05
GO:0043209	myelin sheath	4.50013e-05
GO:0001972	retinoic acid binding	4.60035e-05
GO:0004709	MAP kinase kinase kinase activity	4.60035e-05
GO:0034612	response to tumor necrosis factor	4.60035e-05
GO:0050995	negative regulation of lipid catabolic process	4.60988e-05
GO:0031143	pseudopodium	4.60988e-05
GO:0030949	positive regulation of vascular endothelial growth factor receptor signaling pathway	4.60988e-05
GO:0031434	mitogen-activated protein kinase kinase binding	4.60988e-05
GO:0008656	cysteine-type endopeptidase activator activity involved in apoptotic process	4.60988e-05
GO:0045616	regulation of keratinocyte differentiation	4.60988e-05
GO:2000811	negative regulation of anoikis	4.60988e-05
GO:0048011	neurotrophin TRK receptor signaling pathway	4.60988e-05
GO:0048566	embryonic digestive tract development	4.60988e-05
GO:0006883	cellular sodium ion homeostasis	4.60988e-05
GO:0005021	vascular endothelial growth factor-activated receptor activity	4.60988e-05
GO:0007613	memory	4.9169e-05
GO:0008360	regulation of cell shape	5.321e-05
GO:0001568	blood vessel development	5.32323e-05
GO:0030838	positive regulation of actin filament polymerization	5.76311e-05
GO:0016324	apical plasma membrane	5.98291e-05
GO:0006476	protein deacetylation	6.01659e-05
GO:0030316	osteoclast differentiation	6.01659e-05
GO:0051602	response to electrical stimulus	6.01659e-05
GO:2000778	positive regulation of interleukin-6 secretion	6.01659e-05
GO:0001758	retinal dehydrogenase activity	6.2686e-05
GO:0033628	regulation of cell adhesion mediated by integrin	6.2686e-05
GO:1904385	cellular response to angiotensin	6.2686e-05
GO:0010818	T cell chemotaxis	6.2686e-05
GO:0008121	ubiquinol-cytochrome-c reductase activity	6.2686e-05
GO:0032060	bleb assembly	6.2686e-05
GO:0070757	interleukin-35-mediated signaling pathway	6.2686e-05
GO:0043394	proteoglycan binding	6.2686e-05
GO:0030850	prostate gland development	6.2686e-05
GO:0035066	positive regulation of histone acetylation	6.59556e-05
GO:0036148	phosphatidylglycerol acyl-chain remodeling	6.59556e-05
GO:0046965	retinoid X receptor binding	6.59556e-05
GO:0010832	negative regulation of myotube differentiation	6.59556e-05
GO:0006069	ethanol oxidation	6.59556e-05
GO:0035722	interleukin-12-mediated signaling pathway	6.80992e-05
GO:0000287	magnesium ion binding	6.85823e-05
GO:0006952	defense response	7.01335e-05
GO:0021766	hippocampus development	7.01335e-05
GO:0097443	sorting endosome	7.10408e-05
GO:0070244	negative regulation of thymocyte apoptotic process	7.10408e-05
GO:0004705	JUN kinase activity	7.10408e-05
GO:2000553	positive regulation of T-helper 2 cell cytokine production	7.10408e-05
GO:0071225	cellular response to muramyl dipeptide	7.10408e-05
GO:0002830	positive regulation of type 2 immune response	7.10408e-05
GO:0033603	positive regulation of dopamine secretion	7.10408e-05
GO:0046581	intercellular canaliculus	7.10408e-05
GO:2000343	positive regulation of chemokine (C-X-C motif) ligand 2 production	7.10408e-05
GO:0014910	regulation of smooth muscle cell migration	7.10408e-05
GO:0004464	leukotriene-C4 synthase activity	7.10408e-05
GO:0002933	lipid hydroxylation	7.10408e-05
GO:1901018	positive regulation of potassium ion transmembrane transporter activity	7.10408e-05
GO:0071438	invadopodium membrane	7.10408e-05
GO:0009913	epidermal cell differentiation	7.10408e-05
GO:0033555	multicellular organismal response to stress	7.10408e-05
GO:0045822	negative regulation of heart contraction	7.10408e-05
GO:0048273	mitogen-activated protein kinase p38 binding	7.10408e-05
GO:0002320	lymphoid progenitor cell differentiation	7.10408e-05
GO:0043243	positive regulation of protein complex disassembly	7.10408e-05
GO:0071300	cellular response to retinoic acid	7.1816e-05
GO:0005178	integrin binding	7.275e-05
GO:0040014	regulation of multicellular organism growth	7.58544e-05
GO:1902895	positive regulation of pri-miRNA transcription by RNA polymerase II	7.58544e-05
GO:0001755	neural crest cell migration	7.58544e-05
GO:0019373	epoxygenase P450 pathway	7.58544e-05
GO:0006198	cAMP catabolic process	7.58544e-05
GO:0007569	cell aging	7.58544e-05
GO:0019216	regulation of lipid metabolic process	7.58544e-05
GO:0043407	negative regulation of MAP kinase activity	7.84071e-05
GO:0070491	repressing transcription factor binding	7.84071e-05
GO:0051879	Hsp90 protein binding	7.84071e-05
GO:2001237	negative regulation of extrinsic apoptotic signaling pathway	7.84071e-05
GO:0043507	positive regulation of JUN kinase activity	7.84071e-05
GO:0008234	cysteine-type peptidase activity	7.84071e-05
GO:0051402	neuron apoptotic process	7.84071e-05
GO:0042277	peptide binding	7.91829e-05
GO:0034605	cellular response to heat	7.91829e-05
GO:0043154	negative regulation of cysteine-type endopeptidase activity involved in apoptotic process	8.09432e-05
GO:0046718	viral entry into host cell	8.46159e-05
GO:0071880	adenylate cyclase-activating adrenergic receptor signaling pathway	9.00366e-05
GO:0051968	positive regulation of synaptic transmission, glutamatergic	9.00366e-05
GO:0043651	linoleic acid metabolic process	9.00366e-05
GO:0019957	C-C chemokine binding	9.00366e-05
GO:0070373	negative regulation of ERK1 and ERK2 cascade	9.15424e-05
GO:0031397	negative regulation of protein ubiquitination	9.30081e-05
GO:0051591	response to cAMP	9.30081e-05
GO:0048469	cell maturation	9.56368e-05
GO:0030878	thyroid gland development	9.66018e-05
GO:0006730	one-carbon metabolic process	9.66018e-05
GO:0010033	response to organic substance	9.66018e-05
GO:0042119	neutrophil activation	9.86556e-05
GO:0010763	positive regulation of fibroblast migration	9.86556e-05
GO:0021756	striatum development	9.86556e-05
GO:0071803	positive regulation of podosome assembly	9.86556e-05
GO:0010759	positive regulation of macrophage chemotaxis	9.86556e-05
GO:0002526	acute inflammatory response	9.86556e-05
GO:0004726	non-membrane spanning protein tyrosine phosphatase activity	9.86556e-05
GO:0046889	positive regulation of lipid biosynthetic process	9.86556e-05
GO:0071223	cellular response to lipoteichoic acid	9.86556e-05
GO:0032868	response to insulin	0.000104709
GO:0004713	protein tyrosine kinase activity	0.000107147
GO:0009615	response to virus	0.000107591
GO:0047485	protein N-terminus binding	0.000107591
GO:0050808	synapse organization	0.000115392
GO:0022900	electron transport chain	0.000117005
GO:0007612	learning	0.00012042
GO:0036151	phosphatidylcholine acyl-chain remodeling	0.000121426
GO:0014911	positive regulation of smooth muscle cell migration	0.000121426
GO:0045648	positive regulation of erythrocyte differentiation	0.000121426
GO:0043029	T cell homeostasis	0.000121426
GO:0048169	regulation of long-term neuronal synaptic plasticity	0.000121426
GO:0016234	inclusion body	0.000121426
GO:0070372	regulation of ERK1 and ERK2 cascade	0.000121426
GO:0050870	positive regulation of T cell activation	0.000121426
GO:0051482	positive regulation of cytosolic calcium ion concentration involved in phospholipase C-activating G-protein coupled signaling pathway	0.000121426
GO:0004115	3',5'-cyclic-AMP phosphodiesterase activity	0.000121426
GO:0005751	mitochondrial respiratory chain complex IV	0.000121426
GO:0060314	regulation of ryanodine-sensitive calcium-release channel activity	0.000121426
GO:0033558	protein deacetylase activity	0.000121426
GO:0044853	plasma membrane raft	0.000121426
GO:0043280	positive regulation of cysteine-type endopeptidase activity involved in apoptotic process	0.000126532
GO:0008395	steroid hydroxylase activity	0.00013825
GO:0010641	positive regulation of platelet-derived growth factor receptor signaling pathway	0.000141245
GO:0038145	macrophage colony-stimulating factor signaling pathway	0.000141245
GO:0018312	peptidyl-serine ADP-ribosylation	0.000141245
GO:0033685	negative regulation of luteinizing hormone secretion	0.000141245
GO:0021697	cerebellar cortex formation	0.000141245
GO:0061029	eyelid development in camera-type eye	0.000141245
GO:0051612	negative regulation of serotonin uptake	0.000141245
GO:0007228	positive regulation of hh target transcription factor activity	0.000141245
GO:0002025	norepinephrine-epinephrine-mediated vasodilation involved in regulation of systemic arterial blood pressure	0.000141245
GO:0019064	fusion of virus membrane with host plasma membrane	0.000141245
GO:0002032	desensitization of G-protein coupled receptor protein signaling pathway by arrestin	0.000141245
GO:0035633	maintenance of permeability of blood-brain barrier	0.000141245
GO:0097454	Schwann cell microvillus	0.000141245
GO:1990418	response to insulin-like growth factor stimulus	0.000141245
GO:0031649	heat generation	0.000141245
GO:0031532	actin cytoskeleton reorganization	0.000141245
GO:0060916	mesenchymal cell proliferation involved in lung development	0.000141245
GO:0003140	determination of left/right asymmetry in lateral mesoderm	0.000141245
GO:0090116	C-5 methylation of cytosine	0.000141245
GO:1990425	ryanodine receptor complex	0.000141245
GO:0022898	regulation of transmembrane transporter activity	0.000141245
GO:0038171	cannabinoid signaling pathway	0.000141245
GO:0004949	cannabinoid receptor activity	0.000141245
GO:1902523	positive regulation of protein K63-linked ubiquitination	0.000141245
GO:2001225	regulation of chloride transport	0.000141245
GO:1902093	positive regulation of flagellated sperm motility	0.000141245
GO:0007418	ventral midline development	0.000141245
GO:0035106	operant conditioning	0.000141245
GO:0006766	vitamin metabolic process	0.000141245
GO:0033632	regulation of cell-cell adhesion mediated by integrin	0.000141245
GO:0032613	interleukin-10 production	0.000141245
GO:0106003	amyloid-beta complex	0.000141245
GO:0008900	potassium:proton exchanging ATPase activity	0.000141245
GO:0010871	negative regulation of receptor biosynthetic process	0.000141245
GO:0014005	microglia development	0.000141245
GO:0035234	ectopic germ cell programmed cell death	0.000141245
GO:0019959	interleukin-8 binding	0.000141245
GO:0038091	positive regulation of cell proliferation by VEGF-activated platelet derived growth factor receptor signaling pathway	0.000141245
GO:0070495	negative regulation of thrombin-activated receptor signaling pathway	0.000141245
GO:0018076	N-terminal peptidyl-lysine acetylation	0.000141245
GO:0071677	positive regulation of mononuclear cell migration	0.000141245
GO:0071875	adrenergic receptor signaling pathway	0.000141245
GO:1904996	positive regulation of leukocyte adhesion to vascular endothelial cell	0.000141245
GO:0060154	cellular process regulating host cell cycle in response to virus	0.000141245
GO:0002741	positive regulation of cytokine secretion involved in immune response	0.000141245
GO:0043619	regulation of transcription from RNA polymerase II promoter in response to oxidative stress	0.000141245
GO:1990584	cardiac Troponin complex	0.000141245
GO:0050692	DBD domain binding	0.000141245
GO:0072300	positive regulation of metanephric glomerulus development	0.000141245
GO:1904339	negative regulation of dopaminergic neuron differentiation	0.000141245
GO:0097129	cyclin D2-CDK4 complex	0.000141245
GO:1990909	Wnt signalosome	0.000141245
GO:0045080	positive regulation of chemokine biosynthetic process	0.000141245
GO:0017186	peptidyl-pyroglutamic acid biosynthetic process, using glutaminyl-peptide cyclotransferase	0.000141245
GO:0033602	negative regulation of dopamine secretion	0.000141245
GO:0043457	regulation of cellular respiration	0.000141245
GO:0051926	negative regulation of calcium ion transport	0.000141245
GO:0048546	digestive tract morphogenesis	0.000141245
GO:0010041	response to iron(III) ion	0.000141245
GO:0002291	T cell activation via T cell receptor contact with antigen bound to MHC molecule on antigen presenting cell	0.000141245
GO:0000104	succinate dehydrogenase activity	0.000141245
GO:0043559	insulin binding	0.000141245
GO:2000810	regulation of bicellular tight junction assembly	0.000141245
GO:0032252	secretory granule localization	0.000141245
GO:1903799	negative regulation of production of miRNAs involved in gene silencing by miRNA	0.000141245
GO:0043369	CD4-positive or CD8-positive, alpha-beta T cell lineage commitment	0.000141245
GO:0008513	secondary active organic cation transmembrane transporter activity	0.000141245
GO:0016603	glutaminyl-peptide cyclotransferase activity	0.000141245
GO:0045820	negative regulation of glycolytic process	0.000141245
GO:0046887	positive regulation of hormone secretion	0.000141245
GO:0072539	T-helper 17 cell differentiation	0.000141245
GO:0070644	vitamin D response element binding	0.000141245
GO:1902991	regulation of amyloid precursor protein catabolic process	0.000141245
GO:0005979	regulation of glycogen biosynthetic process	0.000141245
GO:0030369	ICAM-3 receptor activity	0.000141245
GO:0051346	negative regulation of hydrolase activity	0.000141245
GO:0032308	positive regulation of prostaglandin secretion	0.000141245
GO:0019218	regulation of steroid metabolic process	0.000141245
GO:1905598	negative regulation of low-density lipoprotein receptor activity	0.000141245
GO:1902033	regulation of hematopoietic stem cell proliferation	0.000141245
GO:0070434	positive regulation of nucleotide-binding oligomerization domain containing 2 signaling pathway	0.000141245
GO:0070371	ERK1 and ERK2 cascade	0.000141245
GO:0010574	regulation of vascular endothelial growth factor production	0.000141245
GO:0032966	negative regulation of collagen biosynthetic process	0.000141245
GO:0045079	negative regulation of chemokine biosynthetic process	0.000141245
GO:0002265	astrocyte activation involved in immune response	0.000141245
GO:0004957	prostaglandin E receptor activity	0.000141245
GO:0032754	positive regulation of interleukin-5 production	0.000141245
GO:0032310	prostaglandin secretion	0.000141245
GO:0031103	axon regeneration	0.000141245
GO:0031076	embryonic camera-type eye development	0.000141245
GO:0035717	chemokine (C-C motif) ligand 7 binding	0.000141245
GO:0060748	tertiary branching involved in mammary gland duct morphogenesis	0.000141245
GO:0045630	positive regulation of T-helper 2 cell differentiation	0.000141245
GO:0051882	mitochondrial depolarization	0.000141245
GO:0060745	mammary gland branching involved in pregnancy	0.000141245
GO:0010750	positive regulation of nitric oxide mediated signal transduction	0.000141245
GO:0043392	negative regulation of DNA binding	0.000141245
GO:0060523	prostate epithelial cord elongation	0.000141245
GO:0038052	RNA polymerase II transcription factor activity, estrogen-activated sequence-specific DNA binding	0.000141245
GO:0061419	positive regulation of transcription from RNA polymerase II promoter in response to hypoxia	0.000141245
GO:1901374	acetate ester transport	0.000141245
GO:0090135	actin filament branching	0.000141245
GO:0001922	B-1 B cell homeostasis	0.000141245
GO:0008022	protein C-terminus binding	0.000150958
GO:0102568	phospholipase A2 activity consuming 1,2-dioleoylphosphatidylethanolamine)	0.000151455
GO:1900745	positive regulation of p38MAPK cascade	0.000151455
GO:0036150	phosphatidylserine acyl-chain remodeling	0.000151455
GO:0002756	MyD88-independent toll-like receptor signaling pathway	0.000151455
GO:0102567	phospholipase A2 activity (consuming 1,2-dipalmitoylphosphatidylcholine)	0.000151455
GO:0032094	response to food	0.000151455
GO:0002755	MyD88-dependent toll-like receptor signaling pathway	0.000159543
GO:0044267	cellular protein metabolic process	0.000160009
GO:0005518	collagen binding	0.000164934
GO:0035264	multicellular organism growth	0.000172166
GO:0043085	positive regulation of catalytic activity	0.000172166
GO:0045765	regulation of angiogenesis	0.000175558
GO:0015949	nucleobase-containing small molecule interconversion	0.000175558
GO:0019900	kinase binding	0.000179973
GO:0007188	adenylate cyclase-modulating G-protein coupled receptor signaling pathway	0.000182549
GO:0030315	T-tubule	0.000182549
GO:0050714	positive regulation of protein secretion	0.000182549
GO:0010718	positive regulation of epithelial to mesenchymal transition	0.000184678
GO:0030183	B cell differentiation	0.000187111
GO:0006470	protein dephosphorylation	0.000195874
GO:0016125	sterol metabolic process	0.000200357
GO:0005391	sodium:potassium-exchanging ATPase activity	0.000200357
GO:0007267	cell-cell signaling	0.000203954
GO:0050872	white fat cell differentiation	0.000207717
GO:0050862	positive regulation of T cell receptor signaling pathway	0.000207717
GO:0032743	positive regulation of interleukin-2 production	0.000207717
GO:0030194	positive regulation of blood coagulation	0.000207717
GO:0097067	cellular response to thyroid hormone stimulus	0.000207717
GO:0035723	interleukin-15-mediated signaling pathway	0.000207717
GO:0086064	cell communication by electrical coupling involved in cardiac conduction	0.000207717
GO:1901222	regulation of NIK/NF-kappaB signaling	0.000207717
GO:0043303	mast cell degranulation	0.000207717
GO:0071361	cellular response to ethanol	0.000207717
GO:0019430	removal of superoxide radicals	0.000207717
GO:0005750	mitochondrial respiratory chain complex III	0.000207717
GO:0005536	glucose binding	0.000207717
GO:0060065	uterus development	0.000207717
GO:0019395	fatty acid oxidation	0.000207717
GO:2000406	positive regulation of T cell migration	0.000207717
GO:0043433	negative regulation of DNA binding transcription factor activity	0.000209721
GO:0044297	cell body	0.000209721
GO:0004693	cyclin-dependent protein serine/threonine kinase activity	0.000209721
GO:0071333	cellular response to glucose stimulus	0.000210832
GO:0010468	regulation of gene expression	0.000220155
GO:0006977	DNA damage response, signal transduction by p53 class mediator resulting in cell cycle arrest	0.000237799
GO:0004497	monooxygenase activity	0.000237799
GO:0045860	positive regulation of protein kinase activity	0.000243433
GO:0071560	cellular response to transforming growth factor beta stimulus	0.000243433
GO:0005783	endoplasmic reticulum	0.000248646
GO:0070527	platelet aggregation	0.000252846
GO:0071363	cellular response to growth factor stimulus	0.000252846
GO:0030331	estrogen receptor binding	0.000252846
GO:0005890	sodium:potassium-exchanging ATPase complex	0.000256876
GO:2001235	positive regulation of apoptotic signaling pathway	0.000256876
GO:0045861	negative regulation of proteolysis	0.000256876
GO:0060135	maternal process involved in female pregnancy	0.000256876
GO:0000083	regulation of transcription involved in G1/S transition of mitotic cell cycle	0.000256876
GO:0070006	metalloaminopeptidase activity	0.000256876
GO:0071157	negative regulation of cell cycle arrest	0.000256876
GO:1903800	positive regulation of production of miRNAs involved in gene silencing by miRNA	0.000258675
GO:0038166	angiotensin-activated signaling pathway	0.000258675
GO:0002438	acute inflammatory response to antigenic stimulus	0.000258675
GO:0090037	positive regulation of protein kinase C signaling	0.000258675
GO:0006704	glucocorticoid biosynthetic process	0.000258675
GO:0010544	negative regulation of platelet activation	0.000258675
GO:0060484	lung-associated mesenchyme development	0.000258675
GO:0007494	midgut development	0.000258675
GO:0090336	positive regulation of brown fat cell differentiation	0.000258675
GO:0045217	cell-cell junction maintenance	0.000258675
GO:0031666	positive regulation of lipopolysaccharide-mediated signaling pathway	0.000258675
GO:0007172	signal complex assembly	0.000258675
GO:2000144	positive regulation of DNA-templated transcription, initiation	0.000258675
GO:0006527	arginine catabolic process	0.000258675
GO:0033194	response to hydroperoxide	0.000258675
GO:0031659	positive regulation of cyclin-dependent protein serine/threonine kinase activity involved in G1/S transition of mitotic cell cycle	0.000258675
GO:0010882	regulation of cardiac muscle contraction by calcium ion signaling	0.000258675
GO:0044597	daunorubicin metabolic process	0.000258675
GO:0019934	cGMP-mediated signaling	0.000258675
GO:0070431	nucleotide-binding oligomerization domain containing 2 signaling pathway	0.000258675
GO:0034205	amyloid-beta formation	0.000258675
GO:0044598	doxorubicin metabolic process	0.000258675
GO:0034618	arginine binding	0.000258675
GO:0038114	interleukin-21-mediated signaling pathway	0.000258675
GO:0061737	leukotriene signaling pathway	0.000258675
GO:1902715	positive regulation of interferon-gamma secretion	0.000258675
GO:0031594	neuromuscular junction	0.000273583
GO:0031982	vesicle	0.000275135
GO:0043122	regulation of I-kappaB kinase/NF-kappaB signaling	0.000289959
GO:0042359	vitamin D metabolic process	0.000289959
GO:0001046	core promoter sequence-specific DNA binding	0.000289959
GO:0036376	sodium ion export across plasma membrane	0.000289959
GO:0008209	androgen metabolic process	0.000289959
GO:0008179	adenylate cyclase binding	0.000289959
GO:0046902	regulation of mitochondrial membrane permeability	0.000289959
GO:0022408	negative regulation of cell-cell adhesion	0.000289959
GO:0060315	negative regulation of ryanodine-sensitive calcium-release channel activity	0.000289959
GO:0032516	positive regulation of phosphoprotein phosphatase activity	0.000289959
GO:0050965	detection of temperature stimulus involved in sensory perception of pain	0.000289959
GO:2001234	negative regulation of apoptotic signaling pathway	0.000289959
GO:0031333	negative regulation of protein complex assembly	0.000289959
GO:0071354	cellular response to interleukin-6	0.000289959
GO:0010181	FMN binding	0.000289959
GO:0090280	positive regulation of calcium ion import	0.000289959
GO:0045540	regulation of cholesterol biosynthetic process	0.000309765
GO:0019369	arachidonic acid metabolic process	0.000309765
GO:0001954	positive regulation of cell-matrix adhesion	0.00032141
GO:1904659	glucose transmembrane transport	0.00032141
GO:0007220	Notch receptor processing	0.00032141
GO:0046427	positive regulation of JAK-STAT cascade	0.00032141
GO:0070330	aromatase activity	0.00032141
GO:0006122	mitochondrial electron transport, ubiquinol to cytochrome c	0.00032141
GO:0043124	negative regulation of I-kappaB kinase/NF-kappaB signaling	0.000336925
GO:0032870	cellular response to hormone stimulus	0.000336925
GO:0010508	positive regulation of autophagy	0.000336925
GO:0045785	positive regulation of cell adhesion	0.000336925
GO:0071347	cellular response to interleukin-1	0.000369623
GO:0010803	regulation of tumor necrosis factor-mediated signaling pathway	0.000373712
GO:0016579	protein deubiquitination	0.000393566
GO:0007187	G-protein coupled receptor signaling pathway, coupled to cyclic nucleotide second messenger	0.000393671
GO:0030521	androgen receptor signaling pathway	0.000393671
GO:0000086	G2/M transition of mitotic cell cycle	0.000395113
GO:0030224	monocyte differentiation	0.000403583
GO:0060749	mammary gland alveolus development	0.000403583
GO:0035162	embryonic hemopoiesis	0.000403583
GO:0035635	entry of bacterium into host cell	0.000403583
GO:0097242	amyloid-beta clearance	0.000403583
GO:0055093	response to hyperoxia	0.000403583
GO:0071375	cellular response to peptide hormone stimulus	0.000403583
GO:0071404	cellular response to low-density lipoprotein particle stimulus	0.000403583
GO:0071398	cellular response to fatty acid	0.000405574
GO:0042113	B cell activation	0.000405574
GO:0051149	positive regulation of muscle cell differentiation	0.000405574
GO:0051894	positive regulation of focal adhesion assembly	0.000405574
GO:0039694	viral RNA genome replication	0.000427681
GO:0007567	parturition	0.000427681
GO:0042987	amyloid precursor protein catabolic process	0.000427681
GO:0097756	negative regulation of blood vessel diameter	0.000427681
GO:0010831	positive regulation of myotube differentiation	0.000427681
GO:1903265	positive regulation of tumor necrosis factor-mediated signaling pathway	0.000427681
GO:0048387	negative regulation of retinoic acid receptor signaling pathway	0.000427681
GO:0051379	epinephrine binding	0.000427681
GO:0003958	NADPH-hemoprotein reductase activity	0.000427681
GO:0002024	diet induced thermogenesis	0.000427681
GO:0090140	regulation of mitochondrial fission	0.000427681
GO:0005113	patched binding	0.000427681
GO:0030193	regulation of blood coagulation	0.000427681
GO:0007167	enzyme linked receptor protein signaling pathway	0.000427681
GO:0045124	regulation of bone resorption	0.000427681
GO:0010742	macrophage derived foam cell differentiation	0.000427681
GO:1903827	regulation of cellular protein localization	0.000427681
GO:0035265	organ growth	0.000427681
GO:0038155	interleukin-23-mediated signaling pathway	0.000427681
GO:0070493	thrombin-activated receptor signaling pathway	0.000427681
GO:0008354	germ cell migration	0.000427681
GO:0033629	negative regulation of cell adhesion mediated by integrin	0.000427681
GO:0042473	outer ear morphogenesis	0.000427681
GO:0060259	regulation of feeding behavior	0.000427681
GO:0033089	positive regulation of T cell differentiation in thymus	0.000427681
GO:2000304	positive regulation of ceramide biosynthetic process	0.000427681
GO:0034983	peptidyl-lysine deacetylation	0.000427681
GO:0051434	BH3 domain binding	0.000427681
GO:0030346	protein phosphatase 2B binding	0.000427681
GO:0070723	response to cholesterol	0.000427681
GO:0038084	vascular endothelial growth factor signaling pathway	0.000427681
GO:0047498	calcium-dependent phospholipase A2 activity	0.000427681
GO:0002675	positive regulation of acute inflammatory response	0.000427681
GO:0005138	interleukin-6 receptor binding	0.000427681
GO:0060316	positive regulation of ryanodine-sensitive calcium-release channel activity	0.000427681
GO:0034405	response to fluid shear stress	0.000427681
GO:0048266	behavioral response to pain	0.000427681
GO:0070885	negative regulation of calcineurin-NFAT signaling cascade	0.000427681
GO:0021795	cerebral cortex cell migration	0.000427681
GO:1902042	negative regulation of extrinsic apoptotic signaling pathway via death domain receptors	0.00044334
GO:0045069	regulation of viral genome replication	0.000458888
GO:0086100	endothelin receptor signaling pathway	0.000458888
GO:0038189	neuropilin signaling pathway	0.000458888
GO:0035948	positive regulation of gluconeogenesis by positive regulation of transcription from RNA polymerase II promoter	0.000458888
GO:0060406	positive regulation of penile erection	0.000458888
GO:0000942	condensed nuclear chromosome outer kinetochore	0.000458888
GO:0032079	positive regulation of endodeoxyribonuclease activity	0.000458888
GO:0060312	regulation of blood vessel remodeling	0.000458888
GO:0051280	negative regulation of release of sequestered calcium ion into cytosol	0.000458888
GO:0010513	positive regulation of phosphatidylinositol biosynthetic process	0.000458888
GO:0051385	response to mineralocorticoid	0.000458888
GO:0030730	sequestering of triglyceride	0.000458888
GO:0043315	positive regulation of neutrophil degranulation	0.000458888
GO:0032095	regulation of response to food	0.000458888
GO:0051425	PTB domain binding	0.000458888
GO:0060684	epithelial-mesenchymal cell signaling	0.000458888
GO:0031999	negative regulation of fatty acid beta-oxidation	0.000458888
GO:0001878	response to yeast	0.000458888
GO:2001184	positive regulation of interleukin-12 secretion	0.000458888
GO:0043242	negative regulation of protein complex disassembly	0.000458888
GO:0097411	hypoxia-inducible factor-1alpha signaling pathway	0.000458888
GO:0060574	intestinal epithelial cell maturation	0.000458888
GO:0034875	caffeine oxidase activity	0.000458888
GO:0070561	vitamin D receptor signaling pathway	0.000458888
GO:0010040	response to iron(II) ion	0.000458888
GO:0051599	response to hydrostatic pressure	0.000458888
GO:0043125	ErbB-3 class receptor binding	0.000458888
GO:0003056	regulation of vascular smooth muscle contraction	0.000458888
GO:0002155	regulation of thyroid hormone mediated signaling pathway	0.000458888
GO:0071395	cellular response to jasmonic acid stimulus	0.000458888
GO:0033265	choline binding	0.000458888
GO:0051771	negative regulation of nitric-oxide synthase biosynthetic process	0.000458888
GO:0010523	negative regulation of calcium ion transport into cytosol	0.000458888
GO:1905563	negative regulation of vascular endothelial cell proliferation	0.000458888
GO:0005025	transforming growth factor beta receptor activity, type I	0.000458888
GO:0010829	negative regulation of glucose transmembrane transport	0.000458888
GO:0051712	positive regulation of killing of cells of other organism	0.000458888
GO:0060559	positive regulation of calcidiol 1-monooxygenase activity	0.000458888
GO:1904954	canonical Wnt signaling pathway involved in midbrain dopaminergic neuron differentiation	0.000458888
GO:1905144	response to acetylcholine	0.000458888
GO:0032497	detection of lipopolysaccharide	0.000458888
GO:0060374	mast cell differentiation	0.000458888
GO:0034653	retinoic acid catabolic process	0.000458888
GO:0044336	canonical Wnt signaling pathway involved in negative regulation of apoptotic process	0.000458888
GO:0043103	hypoxanthine salvage	0.000458888
GO:0036315	cellular response to sterol	0.000458888
GO:0033031	positive regulation of neutrophil apoptotic process	0.000458888
GO:0090370	negative regulation of cholesterol efflux	0.000458888
GO:0031670	cellular response to nutrient	0.000458888
GO:0004965	G-protein coupled GABA receptor activity	0.000458888
GO:0060159	regulation of dopamine receptor signaling pathway	0.000458888
GO:0042904	9-cis-retinoic acid biosynthetic process	0.000458888
GO:0002906	negative regulation of mature B cell apoptotic process	0.000458888
GO:0031427	response to methotrexate	0.000458888
GO:0034123	positive regulation of toll-like receptor signaling pathway	0.000458888
GO:0033489	cholesterol biosynthetic process via desmosterol	0.000458888
GO:0033590	response to cobalamin	0.000458888
GO:0015722	canalicular bile acid transport	0.000458888
GO:0044323	retinoic acid-responsive element binding	0.000458888
GO:0005277	acetylcholine transmembrane transporter activity	0.000458888
GO:0060244	negative regulation of cell proliferation involved in contact inhibition	0.000458888
GO:0032741	positive regulation of interleukin-18 production	0.000458888
GO:0035799	ureter maturation	0.000458888
GO:0071801	regulation of podosome assembly	0.000458888
GO:0002018	renin-angiotensin regulation of aldosterone production	0.000458888
GO:0060534	trachea cartilage development	0.000458888
GO:0030641	regulation of cellular pH	0.000458888
GO:0060742	epithelial cell differentiation involved in prostate gland development	0.000458888
GO:0031233	intrinsic component of external side of plasma membrane	0.000458888
GO:0070384	Harderian gland development	0.000458888
GO:0050717	positive regulation of interleukin-1 alpha secretion	0.000458888
GO:0097300	programmed necrotic cell death	0.000458888
GO:0060571	morphogenesis of an epithelial fold	0.000458888
GO:0140058	neuron projection arborization	0.000458888
GO:0035404	histone-serine phosphorylation	0.000458888
GO:1904528	positive regulation of microtubule binding	0.000458888
GO:0005329	dopamine transmembrane transporter activity	0.000458888
GO:0007210	serotonin receptor signaling pathway	0.000458888
GO:0031116	positive regulation of microtubule polymerization	0.000473428
GO:0001836	release of cytochrome c from mitochondria	0.000473428
GO:0061621	canonical glycolysis	0.000473428
GO:0051899	membrane depolarization	0.000473428
GO:0036152	phosphatidylethanolamine acyl-chain remodeling	0.000473428
GO:0009791	post-embryonic development	0.000475598
GO:0043204	perikaryon	0.000486807
GO:0007179	transforming growth factor beta receptor signaling pathway	0.000486807
GO:0000118	histone deacetylase complex	0.000492438
GO:0045597	positive regulation of cell differentiation	0.000492438
GO:1990090	cellular response to nerve growth factor stimulus	0.000492438
GO:0016491	oxidoreductase activity	0.000497211
GO:0042981	regulation of apoptotic process	0.000500857
GO:0048156	tau protein binding	0.000508763
GO:0001516	prostaglandin biosynthetic process	0.000508763
GO:0001708	cell fate specification	0.000508763
GO:0048666	neuron development	0.000561461
GO:0001968	fibronectin binding	0.000586773
GO:0031069	hair follicle morphogenesis	0.000586773
GO:0045737	positive regulation of cyclin-dependent protein serine/threonine kinase activity	0.000586773
GO:0060338	regulation of type I interferon-mediated signaling pathway	0.000586773
GO:0060333	interferon-gamma-mediated signaling pathway	0.000586954
GO:0008233	peptidase activity	0.00058992
GO:0071320	cellular response to cAMP	0.000608224
GO:0033148	positive regulation of intracellular estrogen receptor signaling pathway	0.000641174
GO:0021904	dorsal/ventral neural tube patterning	0.000641174
GO:0010595	positive regulation of endothelial cell migration	0.000641174
GO:1990573	potassium ion import across plasma membrane	0.000641174
GO:0043497	regulation of protein heterodimerization activity	0.000641174
GO:0042053	regulation of dopamine metabolic process	0.000641174
GO:0046638	positive regulation of alpha-beta T cell differentiation	0.000641174
GO:0071168	protein localization to chromatin	0.000641174
GO:0097267	omega-hydroxylase P450 pathway	0.000641174
GO:0032591	dendritic spine membrane	0.000641174
GO:0070933	histone H4 deacetylation	0.000641174
GO:0031669	cellular response to nutrient levels	0.000641174
GO:0097062	dendritic spine maintenance	0.000641174
GO:0060445	branching involved in salivary gland morphogenesis	0.000641174
GO:0051001	negative regulation of nitric-oxide synthase activity	0.000641174
GO:1903078	positive regulation of protein localization to plasma membrane	0.000641174
GO:0015643	toxic substance binding	0.000641174
GO:0044320	cellular response to leptin stimulus	0.000641174
GO:0043951	negative regulation of cAMP-mediated signaling	0.000641174
GO:0016918	retinal binding	0.000641174
GO:0060252	positive regulation of glial cell proliferation	0.000641174
GO:0042416	dopamine biosynthetic process	0.000641174
GO:0034220	ion transmembrane transport	0.000641174
GO:0006970	response to osmotic stress	0.000668737
GO:0032331	negative regulation of chondrocyte differentiation	0.000668737
GO:0034142	toll-like receptor 4 signaling pathway	0.000668737
GO:0008637	apoptotic mitochondrial changes	0.000668737
GO:0034329	cell junction assembly	0.000668737
GO:2000773	negative regulation of cellular senescence	0.000668737
GO:0050767	regulation of neurogenesis	0.000668737
GO:0008353	RNA polymerase II carboxy-terminal domain kinase activity	0.000668737
GO:0050901	leukocyte tethering or rolling	0.000668737
GO:0005504	fatty acid binding	0.000668737
GO:0045725	positive regulation of glycogen biosynthetic process	0.000668737
GO:0000790	nuclear chromatin	0.000670147
GO:0045786	negative regulation of cell cycle	0.00067562
GO:0007566	embryo implantation	0.00067562
GO:0008286	insulin receptor signaling pathway	0.000685967
GO:0006629	lipid metabolic process	0.000703651
GO:0051928	positive regulation of calcium ion transport	0.000706835
GO:0004029	aldehyde dehydrogenase (NAD) activity	0.000706835
GO:0035987	endodermal cell differentiation	0.000706835
GO:0071889	14-3-3 protein binding	0.000706835
GO:0060048	cardiac muscle contraction	0.000721884
GO:0032092	positive regulation of protein binding	0.000752234
GO:0034774	secretory granule lumen	0.000757376
GO:0007626	locomotory behavior	0.000781823
GO:0007268	chemical synaptic transmission	0.000787779
GO:0007223	Wnt signaling pathway, calcium modulating pathway	0.000790795
GO:0042149	cellular response to glucose starvation	0.000790795
GO:0034644	cellular response to UV	0.000823733
GO:0001933	negative regulation of protein phosphorylation	0.000841658
GO:0001103	RNA polymerase II repressing transcription factor binding	0.000860683
GO:0043539	protein serine/threonine kinase activator activity	0.000860683
GO:0007271	synaptic transmission, cholinergic	0.000860683
GO:0010107	potassium ion import	0.000860683
GO:1900034	regulation of cellular response to heat	0.000860683
GO:2001275	positive regulation of glucose import in response to insulin stimulus	0.000867862
GO:0005159	insulin-like growth factor receptor binding	0.000867862
GO:0008239	dipeptidyl-peptidase activity	0.000867862
GO:0033198	response to ATP	0.000867862
GO:0007263	nitric oxide mediated signal transduction	0.000867862
GO:1900273	positive regulation of long-term synaptic potentiation	0.000867862
GO:0014066	regulation of phosphatidylinositol 3-kinase signaling	0.000867862
GO:0010906	regulation of glucose metabolic process	0.000867862
GO:0001541	ovarian follicle development	0.000917053
GO:0004177	aminopeptidase activity	0.000917053
GO:0060291	long-term synaptic potentiation	0.000917053
GO:0071364	cellular response to epidermal growth factor stimulus	0.000917053
GO:0004435	phosphatidylinositol phospholipase C activity	0.000917053
GO:0009749	response to glucose	0.000932843
GO:0097284	hepatocyte apoptotic process	0.00094313
GO:1902894	negative regulation of pri-miRNA transcription by RNA polymerase II	0.00094313
GO:0045945	positive regulation of transcription by RNA polymerase III	0.00094313
GO:0045792	negative regulation of cell size	0.00094313
GO:0032725	positive regulation of granulocyte macrophage colony-stimulating factor production	0.00094313
GO:0002237	response to molecule of bacterial origin	0.00094313
GO:0050732	negative regulation of peptidyl-tyrosine phosphorylation	0.00094313
GO:0019852	L-ascorbic acid metabolic process	0.00094313
GO:0032731	positive regulation of interleukin-1 beta production	0.00094313
GO:0003323	type B pancreatic cell development	0.00094313
GO:0050673	epithelial cell proliferation	0.00094313
GO:0060081	membrane hyperpolarization	0.00094313
GO:0048048	embryonic eye morphogenesis	0.00094313
GO:2001020	regulation of response to DNA damage stimulus	0.00094313
GO:0010700	negative regulation of norepinephrine secretion	0.00094313
GO:0005131	growth hormone receptor binding	0.00094313
GO:0070765	gamma-secretase complex	0.00094313
GO:0042770	signal transduction in response to DNA damage	0.00094313
GO:0098703	calcium ion import across plasma membrane	0.00094313
GO:0033327	Leydig cell differentiation	0.00094313
GO:0042976	activation of Janus kinase activity	0.000995354
GO:0010499	proteasomal ubiquitin-independent protein catabolic process	0.000995354
GO:0015651	quaternary ammonium group transmembrane transporter activity	0.000995354
GO:0051380	norepinephrine binding	0.000995354
GO:1900015	regulation of cytokine production involved in inflammatory response	0.000995354
GO:0072558	NLRP1 inflammasome complex	0.000995354
GO:1900103	positive regulation of endoplasmic reticulum unfolded protein response	0.000995354
GO:0004666	prostaglandin-endoperoxide synthase activity	0.000995354
GO:0001047	core promoter binding	0.000995354
GO:0045986	negative regulation of smooth muscle contraction	0.000995354
GO:0016101	diterpenoid metabolic process	0.000995354
GO:0031014	troponin T binding	0.000995354
GO:0090335	regulation of brown fat cell differentiation	0.000995354
GO:2001268	negative regulation of cysteine-type endopeptidase activity involved in apoptotic signaling pathway	0.000995354
GO:0015697	quaternary ammonium group transport	0.000995354
GO:0038113	interleukin-9-mediated signaling pathway	0.000995354
GO:0060965	negative regulation of gene silencing by miRNA	0.000995354
GO:1904058	positive regulation of sensory perception of pain	0.000995354
GO:0051120	hepoxilin A3 synthase activity	0.000995354
GO:0015936	coenzyme A metabolic process	0.000995354
GO:0003105	negative regulation of glomerular filtration	0.000995354
GO:0070837	dehydroascorbic acid transport	0.000995354
GO:0010193	response to ozone	0.000995354
GO:2000757	negative regulation of peptidyl-lysine acetylation	0.000995354
GO:1900086	positive regulation of peptidyl-tyrosine autophosphorylation	0.000995354
GO:0046541	saliva secretion	0.000995354
GO:0001915	negative regulation of T cell mediated cytotoxicity	0.000995354
GO:0035625	epidermal growth factor-activated receptor transactivation by G-protein coupled receptor signaling pathway	0.000995354
GO:0003886	DNA (cytosine-5-)-methyltransferase activity	0.000995354
GO:0043045	DNA methylation involved in embryo development	0.000995354
GO:0072584	caveolin-mediated endocytosis	0.000995354
GO:0051546	keratinocyte migration	0.000995354
GO:0045794	negative regulation of cell volume	0.000995354
GO:1905050	positive regulation of metallopeptidase activity	0.000995354
GO:0070945	neutrophil mediated killing of gram-negative bacterium	0.000995354
GO:0032451	demethylase activity	0.000995354
GO:0033490	cholesterol biosynthetic process via lathosterol	0.000995354
GO:0004962	endothelin receptor activity	0.000995354
GO:0008384	IkappaB kinase activity	0.000995354
GO:2000676	positive regulation of type B pancreatic cell apoptotic process	0.000995354
GO:0038127	ERBB signaling pathway	0.000995354
GO:0007598	blood coagulation, extrinsic pathway	0.000995354
GO:0033033	negative regulation of myeloid cell apoptotic process	0.000995354
GO:0008177	succinate dehydrogenase (ubiquinone) activity	0.000995354
GO:0050920	regulation of chemotaxis	0.000995354
GO:0004197	cysteine-type endopeptidase activity	0.000995354
GO:0072734	cellular response to staurosporine	0.000995354
GO:0010632	regulation of epithelial cell migration	0.000995354
GO:0060662	salivary gland cavitation	0.000995354
GO:0017050	D-erythro-sphingosine kinase activity	0.000995354
GO:0045084	positive regulation of interleukin-12 biosynthetic process	0.000995354
GO:0014827	intestine smooth muscle contraction	0.000995354
GO:1900180	regulation of protein localization to nucleus	0.000995354
GO:0021696	cerebellar cortex morphogenesis	0.000995354
GO:0046651	lymphocyte proliferation	0.000995354
GO:0048864	stem cell development	0.000995354
GO:0090131	mesenchyme migration	0.000995354
GO:0060664	epithelial cell proliferation involved in salivary gland morphogenesis	0.000995354
GO:0010891	negative regulation of sequestering of triglyceride	0.000995354
GO:0071359	cellular response to dsRNA	0.000995354
GO:0061052	negative regulation of cell growth involved in cardiac muscle cell development	0.000995354
GO:0031325	positive regulation of cellular metabolic process	0.000995354
GO:0008481	sphinganine kinase activity	0.000995354
GO:0050996	positive regulation of lipid catabolic process	0.000995354
GO:0002686	negative regulation of leukocyte migration	0.000995354
GO:0045298	tubulin complex	0.000995354
GO:0070849	response to epidermal growth factor	0.000995354
GO:0035791	platelet-derived growth factor receptor-beta signaling pathway	0.000995354
GO:0010998	regulation of translational initiation by eIF2 alpha phosphorylation	0.000995354
GO:0072656	maintenance of protein location in mitochondrion	0.000995354
GO:0002322	B cell proliferation involved in immune response	0.000995354
GO:0090238	positive regulation of arachidonic acid secretion	0.000995354
GO:0097136	Bcl-2 family protein complex	0.000995354
GO:0055010	ventricular cardiac muscle tissue morphogenesis	0.000995354
GO:0071791	chemokine (C-C motif) ligand 5 binding	0.000995354
GO:0033004	negative regulation of mast cell activation	0.000995354
GO:0019538	protein metabolic process	0.000995354
GO:1905908	positive regulation of amyloid fibril formation	0.000995354
GO:0031727	CCR2 chemokine receptor binding	0.000995354
GO:0048645	animal organ formation	0.000995354
GO:0018119	peptidyl-cysteine S-nitrosylation	0.000995354
GO:0050544	arachidonic acid binding	0.000995354
GO:0035116	embryonic hindlimb morphogenesis	0.000995354
GO:0042169	SH2 domain binding	0.00100603
GO:0032720	negative regulation of tumor necrosis factor production	0.00100603
GO:0016791	phosphatase activity	0.00100603
GO:0007595	lactation	0.00100603
GO:0035970	peptidyl-threonine dephosphorylation	0.00105111
GO:0097225	sperm midpiece	0.00105111
GO:0042834	peptidoglycan binding	0.00105111
GO:0010880	regulation of release of sequestered calcium ion into cytosol by sarcoplasmic reticulum	0.00105111
GO:0042310	vasoconstriction	0.00105111
GO:2000251	positive regulation of actin cytoskeleton reorganization	0.00105111
GO:0030318	melanocyte differentiation	0.00105111
GO:0050860	negative regulation of T cell receptor signaling pathway	0.00105111
GO:0010506	regulation of autophagy	0.00112286
GO:0030097	hemopoiesis	0.00112286
GO:0032465	regulation of cytokinesis	0.00116113
GO:0021762	substantia nigra development	0.00116113
GO:0009409	response to cold	0.00116113
GO:0001530	lipopolysaccharide binding	0.00116624
GO:0007093	mitotic cell cycle checkpoint	0.00116624
GO:0019933	cAMP-mediated signaling	0.00116624
GO:0006096	glycolytic process	0.00116624
GO:0016239	positive regulation of macroautophagy	0.00116624
GO:0033613	activating transcription factor binding	0.00116624
GO:0030018	Z disc	0.00116813
GO:0030141	secretory granule	0.00120517
GO:0005516	calmodulin binding	0.00123798
GO:0045779	negative regulation of bone resorption	0.00127702
GO:0033192	calmodulin-dependent protein phosphatase activity	0.00127702
GO:0033762	response to glucagon	0.00127702
GO:0051279	regulation of release of sequestered calcium ion into cytosol	0.00127702
GO:0051272	positive regulation of cellular component movement	0.00127702
GO:1904754	positive regulation of vascular associated smooth muscle cell migration	0.00127702
GO:0051247	positive regulation of protein metabolic process	0.00127702
GO:0007260	tyrosine phosphorylation of STAT protein	0.00127702
GO:0048484	enteric nervous system development	0.00127702
GO:0051428	peptide hormone receptor binding	0.00127702
GO:0060322	head development	0.00127702
GO:0006068	ethanol catabolic process	0.00127702
GO:0009395	phospholipid catabolic process	0.00127702
GO:0030277	maintenance of gastrointestinal epithelium	0.00127702
GO:0045580	regulation of T cell differentiation	0.00127702
GO:0016709	oxidoreductase activity, acting on paired donors, with incorporation or reduction of molecular oxygen, NAD(P)H as one donor, and incorporation of one atom of oxygen	0.00127702
GO:0051024	positive regulation of immunoglobulin secretion	0.00127702
GO:0045667	regulation of osteoblast differentiation	0.00127702
GO:0040007	growth	0.00127702
GO:0043116	negative regulation of vascular permeability	0.00127702
GO:0002690	positive regulation of leukocyte chemotaxis	0.00127702
GO:0043422	protein kinase B binding	0.00127702
GO:0046949	fatty-acyl-CoA biosynthetic process	0.00127702
GO:0038110	interleukin-2-mediated signaling pathway	0.00127702
GO:0048012	hepatocyte growth factor receptor signaling pathway	0.00127702
GO:0007625	grooming behavior	0.00127702
GO:0045078	positive regulation of interferon-gamma biosynthetic process	0.00127702
GO:0035333	Notch receptor processing, ligand-dependent	0.00130698
GO:0098586	cellular response to virus	0.00130698
GO:0046579	positive regulation of Ras protein signal transduction	0.00130698
GO:0032753	positive regulation of interleukin-4 production	0.00130698
GO:0051893	regulation of focal adhesion assembly	0.00130698
GO:0043171	peptide catabolic process	0.00130698
GO:0030863	cortical cytoskeleton	0.00130698
GO:0014059	regulation of dopamine secretion	0.00130698
GO:0035584	calcium-mediated signaling using intracellular calcium source	0.00130698
GO:0090190	positive regulation of branching involved in ureteric bud morphogenesis	0.00130698
GO:0030332	cyclin binding	0.00130822
GO:0006654	phosphatidic acid biosynthetic process	0.00130822
GO:0001837	epithelial to mesenchymal transition	0.00130822
GO:0031647	regulation of protein stability	0.00130851
GO:0051259	protein complex oligomerization	0.00130851
GO:0042470	melanosome	0.00135267
GO:0045840	positive regulation of mitotic nuclear division	0.00136141
GO:0042327	positive regulation of phosphorylation	0.00136141
GO:0051726	regulation of cell cycle	0.00146681
GO:1901215	negative regulation of neuron death	0.00150144
GO:0051219	phosphoprotein binding	0.00150144
GO:0051117	ATPase binding	0.00158883
GO:0033574	response to testosterone	0.00161517
GO:0045787	positive regulation of cell cycle	0.00161517
GO:0048148	behavioral response to cocaine	0.0016313
GO:0010592	positive regulation of lamellipodium assembly	0.0016313
GO:1901223	negative regulation of NIK/NF-kappaB signaling	0.0016313
GO:0051493	regulation of cytoskeleton organization	0.0016313
GO:0046697	decidualization	0.0016313
GO:0016525	negative regulation of angiogenesis	0.00164324
GO:0030968	endoplasmic reticulum unfolded protein response	0.00171085
GO:0030182	neuron differentiation	0.00171085
GO:0006633	fatty acid biosynthetic process	0.00171085
GO:0034198	cellular response to amino acid starvation	0.00171085
GO:0006509	membrane protein ectodomain proteolysis	0.00171085
GO:0071391	cellular response to estrogen stimulus	0.00173911
GO:0019725	cellular homeostasis	0.00173911
GO:0032026	response to magnesium ion	0.00173911
GO:0086013	membrane repolarization during cardiac muscle cell action potential	0.00173911
GO:0032228	regulation of synaptic transmission, GABAergic	0.00173911
GO:0046628	positive regulation of insulin receptor signaling pathway	0.00173911
GO:0002437	inflammatory response to antigenic stimulus	0.00173911
GO:0035641	locomotory exploration behavior	0.00173911
GO:1902176	negative regulation of oxidative stress-induced intrinsic apoptotic signaling pathway	0.00173911
GO:0021794	thalamus development	0.00173911
GO:0055089	fatty acid homeostasis	0.00173911
GO:0060134	prepulse inhibition	0.00173911
GO:0031274	positive regulation of pseudopodium assembly	0.00173911
GO:0045086	positive regulation of interleukin-2 biosynthetic process	0.00173911
GO:0031284	positive regulation of guanylate cyclase activity	0.00173911
GO:0045651	positive regulation of macrophage differentiation	0.00173911
GO:0004698	calcium-dependent protein kinase C activity	0.00173911
GO:0042176	regulation of protein catabolic process	0.00173911
GO:0035810	positive regulation of urine volume	0.00173911
GO:1902004	positive regulation of amyloid-beta formation	0.00173911
GO:0044130	negative regulation of growth of symbiont in host	0.00173911
GO:0014912	negative regulation of smooth muscle cell migration	0.00173911
GO:0031994	insulin-like growth factor I binding	0.00173911
GO:0031639	plasminogen activation	0.00173911
GO:0045579	positive regulation of B cell differentiation	0.00173911
GO:0060334	regulation of interferon-gamma-mediated signaling pathway	0.00173911
GO:0004517	nitric-oxide synthase activity	0.00173911
GO:0035253	ciliary rootlet	0.00173911
GO:0035579	specific granule membrane	0.00176222
GO:0032587	ruffle membrane	0.00176222
GO:0046321	positive regulation of fatty acid oxidation	0.0017688
GO:2000121	regulation of removal of superoxide radicals	0.0017688
GO:0051246	regulation of protein metabolic process	0.0017688
GO:0005168	neurotrophin TRKA receptor binding	0.0017688
GO:0045760	positive regulation of action potential	0.0017688
GO:0001609	G-protein coupled adenosine receptor activity	0.0017688
GO:0010760	negative regulation of macrophage chemotaxis	0.0017688
GO:0010887	negative regulation of cholesterol storage	0.0017688
GO:0010940	positive regulation of necrotic cell death	0.0017688
GO:0014049	positive regulation of glutamate secretion	0.0017688
GO:0015057	thrombin-activated receptor activity	0.0017688
GO:0001957	intramembranous ossification	0.0017688
GO:0051122	hepoxilin biosynthetic process	0.0017688
GO:0008503	benzodiazepine receptor activity	0.0017688
GO:0006282	regulation of DNA repair	0.0017688
GO:0043615	astrocyte cell migration	0.0017688
GO:0070915	lysophosphatidic acid receptor activity	0.0017688
GO:2000481	positive regulation of cAMP-dependent protein kinase activity	0.0017688
GO:0086089	voltage-gated potassium channel activity involved in atrial cardiac muscle cell action potential repolarization	0.0017688
GO:0035900	response to isolation stress	0.0017688
GO:0045120	pronucleus	0.0017688
GO:1905244	regulation of modification of synaptic structure	0.0017688
GO:0097433	dense body	0.0017688
GO:1900118	negative regulation of execution phase of apoptosis	0.0017688
GO:0021930	cerebellar granule cell precursor proliferation	0.0017688
GO:1902966	positive regulation of protein localization to early endosome	0.0017688
GO:0050798	activated T cell proliferation	0.0017688
GO:0060267	positive regulation of respiratory burst	0.0017688
GO:0061000	negative regulation of dendritic spine development	0.0017688
GO:0051353	positive regulation of oxidoreductase activity	0.0017688
GO:0051902	negative regulation of mitochondrial depolarization	0.0017688
GO:0098815	modulation of excitatory postsynaptic potential	0.0017688
GO:0036006	cellular response to macrophage colony-stimulating factor stimulus	0.0017688
GO:0051583	dopamine uptake involved in synaptic transmission	0.0017688
GO:1901727	positive regulation of histone deacetylase activity	0.0017688
GO:2001054	negative regulation of mesenchymal cell apoptotic process	0.0017688
GO:0042415	norepinephrine metabolic process	0.0017688
GO:0016004	phospholipase activator activity	0.0017688
GO:0048668	collateral sprouting	0.0017688
GO:0072540	T-helper 17 cell lineage commitment	0.0017688
GO:1904417	positive regulation of xenophagy	0.0017688
GO:0048598	embryonic morphogenesis	0.0017688
GO:0003406	retinal pigment epithelium development	0.0017688
GO:2000110	negative regulation of macrophage apoptotic process	0.0017688
GO:0051964	negative regulation of synapse assembly	0.0017688
GO:0090266	regulation of mitotic cell cycle spindle assembly checkpoint	0.0017688
GO:0033300	dehydroascorbic acid transmembrane transporter activity	0.0017688
GO:0003100	regulation of systemic arterial blood pressure by endothelin	0.0017688
GO:0060336	negative regulation of interferon-gamma-mediated signaling pathway	0.0017688
GO:1990239	steroid hormone binding	0.0017688
GO:0061180	mammary gland epithelium development	0.0017688
GO:1903753	negative regulation of p38MAPK cascade	0.0017688
GO:0032364	oxygen homeostasis	0.0017688
GO:0051525	NFAT protein binding	0.0017688
GO:0032494	response to peptidoglycan	0.0017688
GO:0031802	type 5 metabotropic glutamate receptor binding	0.0017688
GO:0006121	mitochondrial electron transport, succinate to ubiquinone	0.0017688
GO:0040012	regulation of locomotion	0.0017688
GO:0072593	reactive oxygen species metabolic process	0.0018102
GO:0035115	embryonic forelimb morphogenesis	0.0018102
GO:0007281	germ cell development	0.0018102
GO:0030496	midbody	0.00181854
GO:0001085	RNA polymerase II transcription factor binding	0.00184787
GO:0050830	defense response to Gram-positive bacterium	0.00185459
GO:0101003	ficolin-1-rich granule membrane	0.00185506
GO:0050853	B cell receptor signaling pathway	0.00185796
GO:0002027	regulation of heart rate	0.00185796
GO:0051781	positive regulation of cell division	0.00185796
GO:0030218	erythrocyte differentiation	0.00185796
GO:0035307	positive regulation of protein dephosphorylation	0.00191461
GO:0071385	cellular response to glucocorticoid stimulus	0.00191461
GO:0051233	spindle midzone	0.00191461
GO:0003009	skeletal muscle contraction	0.00191461
GO:0045662	negative regulation of myoblast differentiation	0.00191461
GO:2000378	negative regulation of reactive oxygen species metabolic process	0.00191461
GO:0045672	positive regulation of osteoclast differentiation	0.00191461
GO:0019835	cytolysis	0.00191461
GO:0035580	specific granule lumen	0.0020578
GO:0042102	positive regulation of T cell proliferation	0.0020578
GO:0006955	immune response	0.00208441
GO:0005622	intracellular	0.00208441
GO:0042572	retinol metabolic process	0.00210286
GO:0006695	cholesterol biosynthetic process	0.00210286
GO:0040018	positive regulation of multicellular organism growth	0.00210286
GO:0071318	cellular response to ATP	0.0022475
GO:0071280	cellular response to copper ion	0.0022475
GO:0046039	GTP metabolic process	0.0022475
GO:0002687	positive regulation of leukocyte migration	0.0022475
GO:0034116	positive regulation of heterotypic cell-cell adhesion	0.0022475
GO:0044849	estrous cycle	0.0022475
GO:0060391	positive regulation of SMAD protein signal transduction	0.0022475
GO:0050892	intestinal absorption	0.0022475
GO:0016540	protein autoprocessing	0.0022475
GO:0050435	amyloid-beta metabolic process	0.0022475
GO:0043149	stress fiber assembly	0.0022475
GO:0045995	regulation of embryonic development	0.0022475
GO:0040029	regulation of gene expression, epigenetic	0.0022475
GO:0097200	cysteine-type endopeptidase activity involved in execution phase of apoptosis	0.0022475
GO:0071383	cellular response to steroid hormone stimulus	0.0022475
GO:0055119	relaxation of cardiac muscle	0.0022475
GO:0031529	ruffle organization	0.0022475
GO:0019079	viral genome replication	0.0022475
GO:0030502	negative regulation of bone mineralization	0.0022475
GO:0097435	supramolecular fiber organization	0.0022475
GO:0008385	IkappaB kinase complex	0.0022475
GO:0043231	intracellular membrane-bounded organelle	0.00231314
GO:0031904	endosome lumen	0.00231791
[truncated: 4,082 more rows]

## Sheet: Supplementary Table S7
Supplementary Table S7. Cumulative intensity of the filtered compounds on rheumatoid arthritis pathogenic genes.
Compound ID	Target Count	Intensity	Cumulative Target Count	Cumulative Intensity
JBD00606	85	201.74	85	201.74
JBD00659	86	194.181	147	232.788
JBD01230	90	191.386	206	258.406
JBD00169	95	190.292	263	278.725
JBD01148	80	184.366	295	289.881
JBD00018	72	146.313	322	300.634
JBD00346	76	184.972	343	307.372
JBD00353	69	180.122	362	313.426
JBD00198	61	151.456	376	318.67
JBD01030	70	179.205	393	323.784
JBD00350	89	180.897	408	327.68
JBD00310	76	183.495	420	330.509
JBD00978	75	175.946	432	333.334
JBD00476	67	180.155	442	336.009
JBD00233	60	173.569	453	338.389
JBD00403	66	181.283	461	340.711
JBD00793	72	175.77	466	342.965
JBD01003	64	174.44	475	345.062
JBD00955	68	177.486	482	346.933
JBD00084	62	171.983	486	348.706
JBD00031	78	181.184	489	350.185
JBD00703	67	183.267	498	351.61
JBD01116	65	169.493	504	352.901
JBD00054	68	164.73	512	354.045
JBD01245	78	170.061	518	355.171
JBD01224	65	163.849	523	356.275
JBD00227	55	171.567	526	357.341
JBD01231	76	180.773	528	358.34
JBD01103	69	171.893	532	359.329
JBD00325	69	178.001	536	360.306
JBD00042	73	171.877	540	361.28
JBD00118	65	167.093	546	362.197
JBD00802	67	168.762	552	362.986
JBD00441	72	163.342	554	363.69
JBD00774	53	143.019	556	364.358
JBD00209	66	166.198	558	364.97
JBD00922	43	144.658	561	365.58
JBD01197	58	159.592	564	366.19
JBD01162	75	174.307	566	366.731
JBD00027	61	148.821	568	367.236
JBD00315	68	167.361	571	367.739
JBD00220	60	164.212	575	368.231
JBD00203	70	176.726	578	368.685
JBD01119	22	100.438	580	369.134
JBD00431	51	129.235	583	369.544
JBD01249	55	151.609	586	369.928
JBD00015	73	172.709	587	370.27
JBD01031	54	135.963	588	370.589
JBD00868	40	126.568	589	370.904
JBD00094	68	158.306	591	371.214
JBD00079	72	169.658	592	371.514
JBD00447	54	107.273	594	371.803
JBD01203	61	158.485	595	372.091
JBD00662	58	163.992	596	372.368
JBD00321	70	173.709	597	372.633
JBD00323	74	178.049	598	372.882
JBD00415	17	75.4234	599	373.131
JBD00349	73	166.789	600	373.357
JBD00201	13	64.382	601	373.58
JBD00190	66	170.239	602	373.786
JBD00983	75	175.628	603	373.984
JBD00129	57	155.764	604	374.166
JBD01006	62	171.11	605	374.347
JBD01182	74	178.752	606	374.52
JBD01063	48	133.461	607	374.692
JBD00147	71	155.387	608	374.862
JBD00279	76	164.287	609	375.029
JBD00148	63	155.46	610	375.185
JBD00257	61	151.262	611	375.321
JBD00099	68	185.097	611	375.321
JBD00434	67	163.073	611	375.321
JBD00777	75	175.541	611	375.321
JBD01239	74	175.911	611	375.321
JBD00318	65	178.791	611	375.321
JBD01175	81	180.223	611	375.321
JBD00037	68	176.444	611	375.321
JBD00100	81	179.256	611	375.321
JBD01202	79	177.222	611	375.321
JBD00786	68	171.294	611	375.321
JBD00929	56	164.61	611	375.321
JBD00410	71	171.164	611	375.321
JBD01236	49	154.979	611	375.321
JBD01140	54	168.015	611	375.321
JBD00386	65	179.158	611	375.321
JBD01118	77	176.741	611	375.321
JBD00235	73	176.167	611	375.321
JBD01186	69	176.054	611	375.321
JBD00265	68	174.854	611	375.321
JBD01163	70	173.982	611	375.321
JBD01210	81	173.723	611	375.321
JBD01035	76	173.349	611	375.321
JBD01195	75	171.487	611	375.321
JBD00170	72	171.232	611	375.321
JBD00275	71	171.156	611	375.321
JBD01145	66	170.672	611	375.321
JBD01234	76	170.56	611	375.321
JBD00041	72	170.453	611	375.321
JBD00952	76	169.685	611	375.321
JBD01065	77	168.722	611	375.321
JBD01196	77	168.194	611	375.321
JBD00858	71	167.405	611	375.321
JBD01242	72	167.208	611	375.321
JBD00140	58	166.226	611	375.321
JBD00379	60	165.631	611	375.321
JBD00768	66	165.5	611	375.321
JBD01252	71	164.668	611	375.321
JBD00268	62	163.892	611	375.321
JBD01198	72	163.74	611	375.321
JBD00033	66	163.41	611	375.321
JBD00157	61	162.529	611	375.321
JBD00284	75	162.378	611	375.321
JBD00784	61	161.268	611	375.321
JBD00208	59	161.267	611	375.321
JBD00181	58	159.971	611	375.321
JBD00329	61	158.929	611	375.321
JBD00241	69	157.904	611	375.321
JBD00080	65	157.414	611	375.321
JBD00114	59	156.35	611	375.321
JBD01109	66	156.344	611	375.321
JBD00102	68	155.628	611	375.321
JBD00380	64	154.869	611	375.321
JBD00156	60	154.746	611	375.321
JBD00134	53	154.458	611	375.321
JBD01101	71	154.286	611	375.321
JBD00093	68	153.394	611	375.321
JBD00778	51	153.083	611	375.321
JBD00191	58	152.671	611	375.321
JBD00213	61	151.538	611	375.321
JBD00180	63	151.305	611	375.321
JBD00991	67	151.271	611	375.321
JBD00927	62	150.517	611	375.321
JBD00130	62	150.403	611	375.321
JBD00820	66	150.013	611	375.321
JBD00273	67	149.947	611	375.321
JBD01069	41	149.334	611	375.321
JBD00014	64	148.783	611	375.321
JBD00770	62	147.463	611	375.321
JBD00086	60	145.197	611	375.321
JBD00412	61	144.519	611	375.321
JBD00951	61	141.948	611	375.321
JBD00173	50	140.273	611	375.321
JBD00151	57	138.682	611	375.321
JBD01011	58	137.655	611	375.321
JBD00902	55	135.754	611	375.321
JBD00152	41	135.511	611	375.321
JBD01064	54	134.73	611	375.321
JBD00016	35	133.131	611	375.321
JBD01244	54	133.017	611	375.321
JBD00754	51	131.213	611	375.321
JBD00264	41	130.809	611	375.321
JBD00139	46	127.337	611	375.321
JBD01091	46	126.88	611	375.321
JBD00906	37	125.955	611	375.321
JBD00918	52	117.062	611	375.321
JBD00316	29	106.839	611	375.321
JBD01205	21	98.4619	611	375.321
JBD01029	13	97.4039	611	375.321
JBD00414	19	93.5135	611	375.321
JBD00240	22	92.0231	611	375.321
JBD00272	22	91.7619	611	375.321
JBD01131	14	90.213	611	375.321
JBD00474	21	90.0996	611	375.321
JBD00562	21	87.372	611	375.321
JBD01223	20	87.2019	611	375.321
JBD00483	16	79.8274	611	375.321
JBD00533	12	71.2769	611	375.321
JBD01209	12	69.193	611	375.321
JBD00612	13	66.763	611	375.321
JBD00426	11	65.3596	611	375.321
JBD00231	9	62.3856	611	375.321
JBD00561	11	62.2274	611	375.321
JBD00312	15	61.7815	611	375.321
JBD00514	11	59.8255	611	375.321
JBD01227	9	59.3127	611	375.321
JBD00502	10	30.3382	611	375.321

## Sheet: Supplementary Table S8
Supplementary Table S8. Cumulative interaction intensity flow on metabolic pathways.
Pathway Name	Cumulative Intensity Flow	Normalized Cumulative Intensity Flow
Steroid hormone biosynthesis	81.1897	61
Linoleic acid metabolism	35.6322	29
Arachidonic acid metabolism	72.6875	61
Tryptophan metabolism	25.0966	42
Phenylalanine metabolism	9.77448	17
ABC transporters	25.0907	45
Th17 cell differentiation	52.6624	107
Notch signaling pathway	27.2023	59
Pyrimidine metabolism	25.4771	56
Neuroactive ligand-receptor interaction	154.374	340
Antigen processing and presentation	35.1969	78
HIF-1 signaling pathway	45.2235	109
FoxO signaling pathway	48.5924	131
Toll-like receptor signaling pathway	35.3682	104
NF-kappa B signaling pathway	31.943	104
Complement and coagulation cascades	25.5876	85
cAMP signaling pathway	64.562	219
AMPK signaling pathway	33.873	120
Fc epsilon RI signaling pathway	18.56	68
TNF signaling pathway	30.4576	112
Tyrosine metabolism	9.77448	36
VEGF signaling pathway	15.5397	59
IL-17 signaling pathway	23.6868	94
Hedgehog signaling pathway	13.7442	56
NOD-like receptor signaling pathway	44.2969	181
PI3K-Akt signaling pathway	85.2005	354
Purine metabolism	31.1167	130
Arginine and proline metabolism	12.1808	51
Chemokine signaling pathway	45.5008	192
Calcium signaling pathway	55.2616	240
Platelet activation	27.2241	124
Sphingolipid signaling pathway	24.9978	119
Relaxin signaling pathway	27	129
cGMP-PKG signaling pathway	33.8874	167
Rap1 signaling pathway	40.6192	210
T cell receptor signaling pathway	19.8936	104
Arginine biosynthesis	4.18371	22
Biosynthesis of unsaturated fatty acids	4.88137	27
ErbB signaling pathway	15.0582	85
Th1 and Th2 cell differentiation	15.7253	92
MAPK signaling pathway	48.1818	294
Cholesterol metabolism	8.04778	50
alpha-Linolenic acid metabolism	3.97803	25
Phospholipase D signaling pathway	23.5184	148
Hematopoietic cell lineage	15.5162	99
Ascorbate and aldarate metabolism	4.26109	30
Wnt signaling pathway	23.2431	166
Leukocyte transendothelial migration	14.8857	114
Ras signaling pathway	29.6899	232
Ether lipid metabolism	6.01015	49
Apelin signaling pathway	16.1685	137
Natural killer cell mediated cytotoxicity	14.5682	131
Steroid biosynthesis	2.15891	20
Fc gamma R-mediated phagocytosis	10.1773	97
RIG-I-like receptor signaling pathway	7.11905	70
mTOR signaling pathway	15.6342	155
Cytokine-cytokine receptor interaction	27.9057	295
Pentose and glucuronate interconversions	3.00053	34
B cell receptor signaling pathway	6.10943	82
Glycolysis / Gluconeogenesis	4.78585	67
Cytosolic DNA-sensing pathway	4.16038	63
Fatty acid biosynthesis	1.10701	18
Starch and sucrose metabolism	2.18061	36
Histidine metabolism	1.26056	22
Sphingolipid metabolism	2.76774	49
Lysine degradation	3.4983	63
Hippo signaling pathway	8.68308	157
TGF-beta signaling pathway	5.04357	94
Inositol phosphate metabolism	3.87866	73
Pyruvate metabolism	2.36757	47
Glyoxylate and dicarboxylate metabolism	1.48346	30
Galactose metabolism	1.38701	31
Glycerophospholipid metabolism	4.03176	98
Phosphatidylinositol signaling system	3.93256	97
Propanoate metabolism	1.10701	34
Fatty acid degradation	1.26056	43
Amino sugar and nucleotide sugar metabolism	1.26494	48
Valine, leucine and isoleucine degradation	1.26149	48
Glycerolipid metabolism	1.31429	61
Intestinal immune network for IgA production	1.01653	49
Fructose and mannose metabolism	0.0746803	33
Pentose phosphate pathway	0.029332	30
Cysteine and methionine metabolism	0.0352859	50
ECM-receptor interaction	0.0535513	88
Alanine, aspartate and glutamate metabolism	0.0212851	37
Glycine, serine and threonine metabolism	0.00579212	40
Fatty acid elongation	0	27
Primary bile acid biosynthesis	0	17
